# Supplementary material for: Transboundary movements of foot-and-mouth disease from India to Sri Lanka: A common pattern is shared by serotypes O and C
Source: PLoS One. 2019 Dec 31;14(12):e0227126. doi: 10.1371/journal.pone.0227126 (PMC6938362; doi:10.1371/journal.pone.0227126)
Supplement: S1 Table — (XLSX) [file pone.0227126.s002.xlsx]

## Sheet: Sheet1
S1 Table The DNA sequences assessed in the present study
Virus name	Serotype/Ag. subtype	Topotype	Lineage	Accession	Sequnce length	Date collected	Host species	Location	Country	Reference
Tierra del Fuego/ARG/66	C4	EURO-SA	C2	AY593808	8188	1966	cattle	Tierra del Fuego	Argentina	[1]
Argentina/69	C5	EURO-SA	C3R	AY593809	8191	1969-06-25	cattle		Argentina	[1]
Argentina/83	C3	EURO-SA	C3R	EU553883	633	1983	not known		Argentina	[2]
Argentina/84	C3	EURO-SA	C3R	M19761	633	1984	cattle		Argentina	[3]
Cordoba/ARG/85	C3	EURO-SA	C3I	L29062	2196	1985	not known	Cordoba	Argentina	[4]
Argentina/85	C3	EURO-SA	C3I	M19762	627	1985	not known		Argentina	[3]
Argentina/85	C3	EURO-SA	C3I	AJ007347	8161	1985	not known		Argentina	[5]
Salto/ARG/91	C3	EURO-SA	unnamed	AJ308703	630	1991	not known	Salto, Buenos Aires	Argentina	[6]
San Antonio de Giles/ARG/92	C3	EURO-SA	unnamed	AJ308704	630	1992	not known	San Antonio de Giles, Buenos Aires	Argentina	[6]
Gral Roca/ Arg/02/93	C3	EURO-SA	unnamed	AJ306214	630	1993	not known	General Roca, Cordoba	Argentina	[6]
Gral Villegas/ARG/93	C3	EURO-SA	unnamed	AJ306217	630	1993	not known	General Villegas, Buenos Aires	Argentina	[6]
Gral Lamadrid/ARG/93	C3	EURO-SA	unnamed	AJ306213	630	1993	not known	General La Madrid, Bueno Aires	Argentina	[6]
AUR/4/73	C1	EURO-SA	C1	EU553884	627	1973	not known		Austria	[2]
BAN/1/92	C	ASIA	unnamed	MK390941	630	1992-02-01	cattle	Military Farm, Savar, Dhaka	Bangladesh	This study
BAN/2/92	C	ASIA	unnamed	MK390942	630	1992-02-01	cattle	Military Farm, Savar, Dhaka	Bangladesh	This study
Loupoigne/BEL/53	C1	EURO-SA	C1	EU553885	627	1953	not known	Loupoigne	Belgium	[2]
BEL/1/69	C5	EURO-SA	C3R	EU553886	633	1969	not known		Belgium	[2]
BEL/1/72	C1	EURO-SA	C1	EU553887	627	1972	not known		Belgium	[2]
BHU/7/91	C	ASIA	unnamed	MK390943	630	1991-09-25	cattle	Tala, Chukha District	Bhutan	This study
BHU/10/91	C	ASIA	unnamed	MK390944	630	1991-10-09	cattle	Phuntsholing, Chukha District	Bhutan	This study
Resende/BRA/55	C3	EURO-SA	C3R	AY593807	8192	May-1955	cattle	Resende, Rio de Janeiro state	Brazil	[1]
Resende/BRA/55	C3	EURO-SA	C3R	M19760	633	May-1955	cattle	Resende, Rio de Janeiro state	Brazil	[3]
Indaial/BRA/71	C3	EURO-SA	C3I	K01202	633	1971-10-01	not known	Indaial, Santa Catarina	Brazil	[7]
Indaial/BRA/71-78	C3	EURO-SA	C3I	M90376	2196	1971-10-01	not known	Indaial, Santa Catarina	Brazil	[8]
Indaial/BRA/71	C3	EURO-SA	C3I	AY593806	8183	1971-10-01	not known	Indaial, Santa Catarina	Brazil	[1]
Indaial/BRA/71-78	C3	EURO-SA	C3I	J02184	702	1971-10-01	not known	Indaial, Santa Catarina	Brazil	[9]
CEY/2/74 (1970)	C	ASIA	unnamed	MK390963	630	1970-04-17	not known	Kelaniya	Sri Lanka (Ceylon)	This study
CEY/4/71	C	ASIA	unnamed	MK390961	630	1971-01-03	cattle (Sinhala)	Anu Ra Dha-Pura Range (Anuradhapura?)	Sri Lanka (Ceylon)	This study
CEY/1/74	C	ASIA	unnamed	MK390962	630	1974-01-05	cattle	Govt. Livestock Farm, Bopathalawa	Sri Lanka (Ceylon)	This study
Turup/DEN/61	C1	EURO-SA	C1	EU553888	627	1961	not known	Turup	Denmark	[2]
ETH/1/71	C	AFRICA	unnamed	FJ798151	633	1971	not known		Ethiopia	[10]
ETH/6/2005 (1983)	C	AFRICA	unnamed	FJ798152	633	1983-02-03	cattle	Arsi	Ethiopia	[10]
Vosges/FRA/60	C1	EURO-SA	C1	EU553889	627	1960	not known	Vosges	France	[2]
Haute Loire/FRA/3/69	C1	EURO-SA	C1	EU553890	627	Mar-1969	pigs	Haute Loire	France	[2]
Côtes du Nord/FRA/1974	C1	EURO-SA	C1	EU553891	627	1974	not known	Côtes du Nord	France	[2]
Pyrénées Atlantiques/FRA/1980	C1	EURO-SA	C1	EU553892	627	1980	not known	Pyrénées Atlantiques	France	[2]
Germany/c.26	C	EURO-SA	unnamed	EU553893	627	c.1926	not known		Germany	[2]
Oberbayern/GER/60	C1	EURO-SA	C1	AY593805	8142	1960	not known	Bavaria	Germany	[1]
Oberbayern/GER/60	C1	EURO-SA	C1	X00130	3119	1960	not known	Bavaria	Germany	[11]
GRE/1/70	C	EURO-SA	C3R	EU553895	633	1970	not known		Greece	[2]
HUN/1/72	C1	EURO-SA	C1	EU553896	627	1972	not known		Hungary	[2]
Bombay/IND/64	C1	ASIA	C1	MK413704	637	1964	pig	Aarey Milk colony, Mumbai, Maharashtra	India	[12]
IND/4/71 (1964)	C	ASIA	unnamed	MK390945	627	1964-07-23	pig	Aarey Milk colony, Bombay, Maharashtra	India	This study
IND/6/71 (1970)	C	ASIA	unnamed	MK390946	630	1970-09-22	not known	Srinagar, Jammu and Kashmir	India	This study
IND/7/76	C	ASIA	unnamed	MK390947	627	1976	cattle	Salem district, Tamil Nadu	India	This study
IND/51/79	C	ASIA	unnamed	KY091301	630	1977	not known	Ramnathapuram, Tamil Nadu	India	This study
IND/14/80	C	ASIA	unnamed	MK390948	630	1980-06-05	cattle	Niligris, Tamil Nadu	India	This study
IND/1/82	C	ASIA	unnamed	MK390949	630	1982	not known		India	This study
IND/9/82 (1981)	C	ASIA	unnamed	MK390950	630	1981	cattle	Lucknow, Uttar Pradesh	India	This study
IND/12/82	C	ASIA	unnamed	MK390951	630	1982	not known	Hyderabad, Andhra Pradesh	India	This study
IND/49/82	C	ASIA	unnamed	MK390952	630	1982	not known	Mukteswar, Uttar Pradesh	India	This study
IND/7/92 (1991)	C	ASIA	unnamed	MK413705	630	1991	cattle	Assam	India	[12]
IND/89/92 (1991)	C	ASIA	unnamed	MK413706	630	1991	not known	Haryana	India	[12]
IND/63/96 (1991)	C	ASIA	unnamed	MK413713	630	1991	not known	Nadia, West Bengal	India	[12]
IND/64/96 (1991)	C	ASIA	unnamed	MK413714	630	1991	not known	Ujjain, Madhya Pradresh	India	[12]
IND/65/96 (1991)	C	ASIA	unnamed	MK413715	630	1991	not known	Dhule, Maharashtra	India	[12]
IND/66/96 (1991)	C	ASIA	unnamed	MK413716	630	1991	cattle	Wardha, Maharashtra	India	[12]
IND/67/96 (1991)	C	ASIA	unnamed	MK413717	630	1991	cattle	Jalna, Maharashtra	India	[12]
IND/136/92	C	ASIA	unnamed	MK413707	630	1992	cattle	Ahmed Nagar, Maharashtra	India	[12]
IND/8/93 (1992)	C	ASIA	unnamed	MK413708	621	1992	cattle	Chandrapur, Maharashtra	India	[12]
IND/9/93 (1992)	C	ASIA	unnamed	MK413709	630	1992	cattle	Chandrapur, Maharashtra	India	[12]
IND/26/93	C	ASIA	unnamed	MK413710	630	1993	cattle	Pantnagar, Uttaranchal	India	[12]
IND/146/93	C	ASIA	unnamed	MK413711	630	1993	cattle	Maharashtra	India	[12]
IND/147/93	C	ASIA	unnamed	MK413712	630	1993	cattle	Karnataka	India	[12]
Perugia/ITL/63	C1	EURO-SA	C1	EU553898	627	1963	not known	Perugia	Italy	[2]
K267/67	C	AFRICA	unnamed	GU451109	627	1967	cattle	Nanyuki, Laikipia	Kenya	[13]
K14/96	C	AFRICA	unnamed	GU451116	627	1996	not known	Koibatek	Kenya	[13]
K6/04	C	AFRICA	unnamed	GU451113	627	2004	not known	Koibatek	Kenya	[13]
KUW/2/82	C	ASIA	unnamed	MK390953	630	1982	cattle		Kuwait	This study
NEP/124/90	C	ASIA	unnamed	MK390954	630	1990-10-13	water buffalo	Dang district (Dang Deukhuri?)	Nepal	This study
NEP/10/93	C	ASIA	unnamed	MK390955	630	1993-04-11	cattle	Bankey district (Banke?)	Nepal	This study
NEP/16/93	C	ASIA	unnamed	MK390956	630	1993-04-21	cattle	Kathmandu	Nepal	This study
NEP/1/94	C	ASIA	unnamed	MK390957	630	1994-01-27	cattle	Dhading district	Nepal	This study
NEP/35/96	C	ASIA	unnamed	MK390958	630	1996	cattle	Dhangadhi	Nepal	This study
PHI/7/84	C	EURO-SA	C3R	KY091303	630	1984-10-03	pigs	Dadiangas, South Cotabato	Philipppines	[14]
POR/2/80	C1	EURO-SA	C1	EU553903	627	1980	cattle	Tomar	Portugal	[2]
SAU/1/84	C	ASIA	unnamed	MK390959	627	1984	cattle	Riyadh area	Saudi Arabia	This study
SAU/12/84	C	ASIA	unnamed	MK390960	627	1984-02-22	cattle		Saudi Arabia	This study
Santa Pau/SPA/70 (C-S8)	C1	EURO-SA	C1	AJ133357	8115	1970	not known	Santa Pau	Spain	[15]
Serra de Daro/SPA/81 (C-S15)	C1	EURO-SA	C1	M22505	627	1981	not known	Serra de Daro	Spain	[16]
SRL/4/78	C	ASIA	unnamed	MK390964	630	1978-02-28	not known	Haragama	Sri Lanka	This study
SRL/1/84	C	ASIA	unnamed	MK390965	630	1984-02-14	cattle	Kalawanchi Kudi village, Eastern province	Sri Lanka	This study
SRL/4/84	C	ASIA	unnamed	MK390966	630	1984-11-21	cattle	Lat: 7.10; Long: 80.35	Sri Lanka	This study
Noville/SWI/65	C1	EURO-SA	C1	AY593804	8150	1965	not known	Noville	Switzerland	[1]
Noville/SWI/65	C1	EURO-SA	C1	KY825722	7321	1965	not known	Noville	Switzerland	[17]
UGA/18/70	C	AFRICA	unnamed	MH053310	8158	1970-03-26	cattle	Acholi district	Uganda	[18]
UK/149/34	C	EURO-SA	unnamed	AY593810	8110	1934-05-16	cattle	Christchurch, Hampshire	United Kingdom	[1]
UK/997/53	C2	EURO-SA	C2	EU553906	630	1953	not known		United Kingdom	[2]
Pando/URU/44	C2	EURO-SA	C2	EU553908	630	1944	not known	Colonia department	Uruguay	[2]
N65/Tajikistan/USSR/67	C	ASIA	unnamed	KY091302	627	1967	not known	Tajikistan	USSR	This study
SRL/1/2013	O	ME-SA	Ind-2001d	MF947472	639	2013-12-01	bovine	Jaffna	Sri Lanka	[19]
SRL/2/2013	O	ME-SA	Ind-2001d	MF947473	639	2013-12-26	bovine	Jaffna	Sri Lanka	[19]
SRL/1/2014	O	ME-SA	Ind-2001d	MF947474	639	2014-01-01	bovine	Gampaha	Sri Lanka	[19]
SRL/2/2014	O	ME-SA	Ind-2001d	MF947475	639	2014-01-27	bovine	Puttalam	Sri Lanka	[19]
SRL/3/2014	O	ME-SA	Ind-2001d	MF947476	639	2014-01-27	bovine	Jaffna	Sri Lanka	[19]
SRL/5/2014	O	ME-SA	Ind-2001d	MF947477	639	2014-02-06	bovine	Trincomalee	Sri Lanka	[19]
SRL/6/2014	O	ME-SA	Ind-2001d	MF947478	639	2014-02-10	bovine	Anuradhapura	Sri Lanka	[19]
SRL/7/2014	O	ME-SA	Ind-2001d	MF947479	639	2014-05-26	bovine	Kurunegala	Sri Lanka	[19]
SRL/8/2014	O	ME-SA	Ind-2001d	MF947480	639	2014-06-11	bovine	Kalutara	Sri Lanka	[19]
SRL/9/2014	O	ME-SA	Ind-2001d	MF947481	639	2014-06-13	bovine	Badulla	Sri Lanka	[19]
SRL/11/2014	O	ME-SA	Ind-2001d	MF947482	639	2014-06-16	pig	Gampaha	Sri Lanka	[19]
SRL/15/2014	O	ME-SA	Ind-2001d	MF947483	639	2014-06-18	bovine	Rathnapura	Sri Lanka	[19]
SRL/16/2014	O	ME-SA	Ind-2001d	MF947484	639	2014-06-23	bovine	Galle	Sri Lanka	[19]
SRL/17/2014	O	ME-SA	Ind-2001d	MF947485	639	2014-07-03	bovine	Kilinochchi	Sri Lanka	[19]
SRL/27/2014	O	ME-SA	Ind-2001d	MF947486	639	2014-08-05	bovine	Jaffna	Sri Lanka	[19]
SRL/28/2014	O	ME-SA	Ind-2001d	MF947487	639	2014-09-01	bovine	Kandy	Sri Lanka	[19]
SRL/29/2014	O	ME-SA	Ind-2001d	MF947488	639	2014-09-10	water buffalo	Hambantota	Sri Lanka	[19]
SRL/30/2014	O	ME-SA	Ind-2001d	MF947489	639	2014-09-10	water buffalo	Hambantota	Sri Lanka	[19]
SRL/31/2014	O	ME-SA	Ind-2001d	MF947490	639	2014-09-10	water buffalo	Hambantota	Sri Lanka	[19]
SRL/32/2014	O	ME-SA	Ind-2001d	MF947491	639	2014-09-10	water buffalo	Hambantota	Sri Lanka	[19]
SRL/34/2014	O	ME-SA	Ind-2001d	MF947492	639	2014-09-15	bovine	Kandy	Sri Lanka	[19]
SRL/35/2014	O	ME-SA	Ind-2001d	MF947493	639	2014-09-18	bovine	Matara	Sri Lanka	[19]
IND/UPMe10/2009	O	ME-SA	Ind-2001d	JX070610	639	2009	cattle	Meerut, Meerut, Uttar Pradesh	India	[20]
IND/APR/19/2009/01	O	ME-SA	Ind-2001d	JX070611	639	2009	cattle	Kokapet, Rangareddy, Andhra Pradesh	India	[20]
IND/APR/19/2009/02	O	ME-SA	Ind-2001d	JX070612	639	2009	cattle	Kokapet, Rangareddy, Andhra Pradesh	India	[20]
IND/KEKm/27/2009	O	ME-SA	Ind-2001d	JX070614	639	2010	cattle	Veechoor, Kottayam, Kerala	India	[20]
IND7/2010	O	ME-SA	Ind-2001d	KC506451	639	2010-01-02	cattle	Hindol, Odisha	India	[21]
IND8/2010	O	ME-SA	Ind-2001d	KC506452	639	2010-01-02	cattle	Sunabeda, Odisha	India	[21]
IND11/2010	O	ME-SA	Ind-2001d	KC506453	639	2009-12-16	cattle	Vadakkanchery, Kerala	India	[21]
IND27/2010	O	ME-SA	Ind-2001d	KC506454	639	2009-12-24	cattle	Khorabar, Uttar Pradesh	India	[21]
IND29/2010	O	ME-SA	Ind-2001d	KC506455	639	2009-12-09	water buffalo	Barkhera, Uttar Pradesh	India	[21]
IND30/2010	O	ME-SA	Ind-2001d	KC506456	639	2009-12-24	water buffalo	Siktor, Uttar Pradesh	India	[21]
IND31/2010	O	ME-SA	Ind-2001d	KC506457	639	2009-12-25	cattle	Saket Nagar, Uttar Pradesh	India	[21]
IND37/2010	O	ME-SA	Ind-2001d	KC506458	639	2010-01-07	cattle	Kanpur, Uttar Pradesh	India	[21]
IND43/2010	O	ME-SA	Ind-2001d	KC506459	639	2009-07-27	cattle	Durjoy Nagar, Tripura	India	[21]
IND47/2010	O	ME-SA	Ind-2001d	KC506460	639	2010-01-31	cattle	Hastinapur, Uttar Pradesh	India	[21]
IND48/2010	O	ME-SA	Ind-2001d	KC506461	639	2010-02-06	cattle	Meerut Cantt, Uttar Pradesh	India	[21]
IND73/2010	O	ME-SA	Ind-2001d	KC506462	639	2009-12-04	cattle	Matia, Assam	India	[21]
IND77/2010	O	ME-SA	Ind-2001d	KC506463	639	2010-01-23	cattle	Chalchali, Assam	India	[21]
IND79/2010	O	ME-SA	Ind-2001d	KC506464	639	2010-01-28	cattle	Diputa, Assam	India	[21]
IND83/2010	O	ME-SA	Ind-2001d	KC506465	639	2009-02-28	cattle	Khanpara, Assam	India	[21]
IND102/2010	O	ME-SA	Ind-2001d	KC506466	639	2009-06-16	cattle	Kamrup, Assam	India	[21]
IND104/2010	O	ME-SA	Ind-2001d	KC506467	639	2009-08-06	cattle	Kokrajhar, Assam	India	[21]
IND122/2010	O	ME-SA	Ind-2001d	KC506468	639	2010-03-13	cattle	Kamrup, Assam	India	[21]
IND126/2010	O	ME-SA	Ind-2001d	KC506469	639	2010-01-23	cattle	Nagaon, Assam	India	[21]
IND127/2010	O	ME-SA	Ind-2001d	KC506470	639	2010-01-28	cattle	Sonitpur, Assam	India	[21]
IND129/2010	O	ME-SA	Ind-2001d	KC506471	639	2010-02-03	cattle	Amerigog, Assam	India	[21]
IND132/2010	O	ME-SA	Ind-2001d	KC506472	639	2010-03-13	cattle	Jorabat, Assam	India	[21]
IND146/2010	O	ME-SA	Ind-2001d	KC506473	639	2009-12-26	cattle	Polba Dadpur, West Bengal	India	[21]
IND148/2010	O	ME-SA	Ind-2001d	KC506474	639	2010-01-07	cattle	Jiaganj, West Bengal	India	[21]
IND149/2010	O	ME-SA	Ind-2001d	KC506475	639	2010-01-22	cattle	Hariharpur, West Bengal	India	[21]
IND175/2010	O	ME-SA	Ind-2001d	KC506476	639	00/00/2010	cattle	Satara, Maharashtra	India	[21]
IND181/2010	O	ME-SA	Ind-2001d	KC506477	639	2010-02-25	cattle	Jamugurihat, Assam	India	[21]
IND182/2010	O	ME-SA	Ind-2001d	KC506478	639	2010-02-27	cattle	Chandrapur, Assam	India	[21]
IND187/2010	O	ME-SA	Ind-2001d	KC506479	639	2010-03-30	cattle	Umlynga, Meghalaya	India	[21]
IND191/2010	O	ME-SA	Ind-2001d	KC506480	639	2010-04-18	cattle	Krishnai, Assam	India	[21]
IND220/2010	O	ME-SA	Ind-2001d	KC506481	639	2010-04-16	sheep	Nagamangala, Karnataka	India	[21]
IND222/2010	O	ME-SA	Ind-2001d	KC506482	639	2010-08-05	cattle	Byadarahalli, Karnataka	India	[21]
IND229/2010	O	ME-SA	Ind-2001d	KC506483	639	2010-11-18	cattle	Kolathupalayam, TamilNadu	India	[21]
IND/KAM/01/2010	O	ME-SA	Ind-2001d	JX070616	639	2010	cattle	Nanjungutta, Mysore, Karnataka	India	[20]
IND/KAM/02/2010	O	ME-SA	Ind-2001d	JX070617	639	2010	cattle	Nanjungutta, Mysore, Karnataka	India	[20]
IND/KAM/04/2010	O	ME-SA	Ind-2001d	JX070618	639	2010	cattle	Hd Kote, Mysore, Karnataka	India	[20]
IND/KEKm/06/2010	O	ME-SA	Ind-2001d	JX070619	639	2010	cattle	Kurichy, Kottayam, Kerala	India	[20]
IND/KEPt/07/2010	O	ME-SA	Ind-2001d	JX070620	639	2010	cattle	Peringara, Pathanamthitta, Kerala	India	[20]
IND/ORKo/08/2010	O	ME-SA	Ind-2001d	JX070621	639	2010	cattle	Sumabeda, Koraput, Orissa	India	[20]
IND2/2011	O	ME-SA	Ind-2001d	KC506484	639	2010-12-08	cattle	Desamangalam, Kerala	India	[21]
IND4/2011	O	ME-SA	Ind-2001d	KC506485	639	2011-01-01	cattle	Edapally, Kerala	India	[21]
IND5/2011	O	ME-SA	Ind-2001d	KC506486	639	2011-01-03	cattle	Kaiparambu, Kerala	India	[21]
IND6/2011	O	ME-SA	Ind-2001d	KC506487	639	2011-01-03	cattle	Ayyanthole, Kerala	India	[21]
IND12/2011	O	ME-SA	Ind-2001d	KC506488	639	2010-11-25	cattle	Sidlaghatta, Karnataka	India	[21]
IND14/2011	O	ME-SA	Ind-2001d	KC506489	639	2010-11-25	cattle	Chelur Bagepalli, Karnataka	India	[21]
IND17/2011	O	ME-SA	Ind-2001d	KC506490	639	2010-12-04	cattle	Devanahalli, Karnataka	India	[21]
IND22/2011	O	ME-SA	Ind-2001d	KC506491	639	2011-01-06	cattle	Havalga, Karnataka	India	[21]
IND38/2011	O	ME-SA	Ind-2001d	KC506492	639	2011-01-30	cattle	Madurai, TamilNadu	India	[21]
IND57/2011	O	ME-SA	Ind-2001d	KC506493	639	2011-03-29	nilgai	Karimnagar, Andhra Pradesh	India	[21]
IND82/2011	O	ME-SA	Ind-2001d	KC506494	639	2010-12-17	cattle	Nilambur, Kerala	India	[21]
IND102/2011	O	ME-SA	Ind-2001d	KC506495	639	2011-01-27	cattle	Mandewal, Karnataka	India	[21]
IND113/2011	O	ME-SA	Ind-2001d	KC506496	639	2011-04-06	sheep	Gauribidanur, Karnataka	India	[21]
IND147/2011	O	ME-SA	Ind-2001d	KC506497	639	2011-06-21	cattle	Bhati abhay nagar, Tripura	India	[21]
IND149/2011	O	ME-SA	Ind-2001d	KC506498	639	2011-07-01	cattle	Kanakapura, Karnataka	India	[21]
IND160/2011	O	ME-SA	Ind-2001d	KC506499	639	2011-07-18	cattle	Pattamaliguda, Odisha	India	[21]
IND161/2011	O	ME-SA	Ind-2001d	KC506500	639	2011-08-28	cattle	Chiplima, Odisha	India	[21]
IND163/2011	O	ME-SA	Ind-2001d	KC506501	639	2011-09-12	cattle	Kaimur, Karnataka	India	[21]
IND180/2011	O	ME-SA	Ind-2001d	KC506502	639	00/11/2011	cattle	Erode, TamilNadu	India	[21]
IND183/2011	O	ME-SA	Ind-2001d	KC506503	639	2011-10-14	cattle	Perinthalmanna, Kerala	India	[21]
IND184/2011	O	ME-SA	Ind-2001d	KC506504	639	2011-10-14	cattle	Thrikkakara, Kerala	India	[21]
IND187/2011	O	ME-SA	Ind-2001d	KC506505	639	2011-11-18	cattle	Kanjikode, Kerala	India	[21]
IND190/2011	O	ME-SA	Ind-2001d	KC506506	639	2011-11-30	cattle	Phesunyu, Nagaland	India	[21]
IND2/2012	O	ME-SA	Ind-2001d	KC506507	639	00/12/2011	cattle	Nerumbur, TamilNadu	India	[21]
IND7/2012	O	ME-SA	Ind-2001d	KC506508	639	00/00/2011	cattle	Erode, TamilNadu	India	[21]
IND22/2012	O	ME-SA	Ind-2001d	KC506509	639	2011-10-21	cattle	Bagafa, Tripura	India	[21]
IND27/2012	O	ME-SA	Ind-2001d	KC506510	639	2011-11-19	cattle	Sonepur, Bihar	India	[21]
IND32/2012	O	ME-SA	Ind-2001d	KC506511	639	2011-12-31	cattle	Bhabhua, Bihar	India	[21]
IND34/2012	O	ME-SA	Ind-2001d	KC506512	639	2011-11-25	cattle	Mudigere, Karnataka	India	[21]
IND37/2012	O	ME-SA	Ind-2001d	KC506513	639	2011-12-23	pig	Kempapura, Karnataka	India	[21]
IND41/2012	O	ME-SA	Ind-2001d	KC506514	639	2012-01-04	cattle	Byrapatna, Karnataka	India	[21]
IND48/2012	O	ME-SA	Ind-2001d	KC506515	639	2011-12-09	cattle	Kulathupuzha, Kerala	India	[21]
IND80/2012	O	ME-SA	Ind-2001d	KC506516	639	2012-01-16	cattle	Channaptna, Karnataka	India	[21]
IND83/2012	O	ME-SA	Ind-2001d	KC506517	639	2012-01-16	cattle	Anekal, Karnataka	India	[21]
IND50/2013	O	ME-SA	Ind-2001d	KM264358	639	31/01/2013	cattle	Karnataka	India	[14]
IND52/2013	O	ME-SA	Ind-2001d	KM264360	639	2013-08-02	cattle	Karnataka	India	[14]
IND127/2013	O	ME-SA	Ind-2001d	KM264359	639	14/03/2013	cattle	Karnataka	India	[14]
IND179/2013	O	ME-SA	Ind-2001d	KM264357	639	17/07/2013	cattle	Karnataka	India	[14]
IND189/2013	O	ME-SA	Ind-2001d	KM264361	639	2013-07-27	cattle	Karnataka	India	[14]
IND205/2013	O	ME-SA	Ind-2001d	KM264362	639	2013-08-14	cattle	Karnataka	India	[14]
IND219/2013	O	ME-SA	Ind-2001d	KM264363	639	2013-08-09	cattle	Uttar Pradesh	India	[14]
IND222/2013	O	ME-SA	Ind-2001d	KM264364	639	2013-07-25	cattle	Odisha	India	[14]
References
1. Carrillo C, Tulman ER, Delhon G, Lu Z, Carreno A, Vagnozzi A, Kutish GF, Rock DL. Comparative genomics of foot-and-mouth disease virus. J of Virol. 2005;79(10):6487-504.
2.Valarcher JF, Knowles NJ, Ferris NP, Paton DJ, Zakharov V, Sherbakov A, Shang YJ, Liu ZX, Liu XT, Sanyal A, Hemadri D. Recent spread of FMD virus serotype Asia 1. Vet Rec. 2005;157(1):30. doi: 10.1136/vr.157.1.30
3.Piccone ME, Kaplan G, Giavedoni L, Domingo E, Palma EL. VP1 of serotype C foot-and-mouth disease viruses: long-term conservation of sequences. J Virol. 1988;62(4):1469-73.
4.Mateu MG, Hernández J, Martinez MA, Feigelstock D, Lea S, Pérez JJ, Giralt E, Stuart D, Palma EL, Domingo E. Antigenic heterogeneity of a foot-and-mouth disease virus serotype in the field is mediated by very limited sequence variation at several antigenic sites. J Virol. 1994;68(3):1407-17.
5.Escarmís C, Carrillo EC, Ferrer M, Arriaza JF, Lopez N, Tami C, Verdaguer N, Domingo E, Franze-Fernández MT. Rapid selection in modified BHK-21 cells of a foot-and-mouth disease virus variant showing alterations in cell tropism. J Virol. 1998 ; 72(12):10171-9.
6. König G, Blanco C, Knowles NJ, Palma EL, Maradei E, Piccone ME. Phylogenetic analysis of foot-and-mouth disease viruses isolated in Argentina. Virus Genes. 2001 Oct 1;23(2):175-81.
7.Cheung AN, DeLamarter JO, Weiss ST, Küpper H. Comparison of the major antigenic determinants of different serotypes of foot-and-mouth disease virus. J Virol. 1983; 48(2):451-9.
8. Martinez MA, Dopazo J, Hernandez J, Mateu MG, Sobrino F, Domingo E, Knowles NJ. Evolution of the capsid protein genes of foot-and-mouth disease virus: antigenic variation without accumulation of amino acid substitutions over six decades. J Virol. 1992;66(6):3557-65.
9.Makoff AJ, Paynter CA, Rowlands DJ, Boothroyd JC. Comparison of the amino acid sequence of the major immunogen from three serotypes of foot and mouth disease virus. Nucleic acids research. 1982;10(24):8285-95.
10.Ayelet G, Mahapatra M, Gelaye E, Egziabher BG, Rufeal T, Sahle M, Ferris NP, Wadsworth J, Hutchings GH, Knowles NJ. Genetic characterization of foot-and-mouth disease viruses, Ethiopia, 1981–2007. Emerg Infect Dis. 2009;15(9):1409.
11.Beck E, Strohmaier K. Subtyping of European foot-and-mouth disease virus strains by nucleotide sequence determination. J Virol. 1987;61(5): 1621-9. pmid: 3033288
12. Hemadri D, Sanyal A, Tosh C, Venkataramanan R, Pattnaik B. Serotype C foot-and-mouth disease virus isolates from India belong to a separate so far not described lineage. Vet Microbiol. 2003 ;92(1-2):25-35.
13. Sangula AK, Siegismund HR, Belsham GJ, Balinda SN, Masembe C, Muwanika VB. Low diversity of foot-and-mouth disease serotype C virus in Kenya: evidence for probable vaccine strain re-introductions in the field. Epidemiol Infect. 2011;139(2):189-96.
14. Knowles NJ, Bachanek‐Bankowska K, Wadsworth J, Mioulet V, Valdazo‐Gonzalez B, Eldaghayes IM, Dayhum AS, Kammon AM, Sharif MA, Waight S, Shamia AM. Outbreaks of foot‐and‐mouth disease in Libya and Saudi Arabia during 2013 due to an exotic O/ME‐SA/Ind‐2001 lineage virus. Transbound Emerg Dis. 2016;63(5):e431-5.
15.Toja M, Escarmı́s C, Domingo E. Genomic nucleotide sequence of a foot-and-mouth disease virus clone and its persistent derivatives: implications for the evolution of viral quasispecies during a persistent infection. Virus Res. 1999;64(2):161-71.
16.Sobrino F, Palma EL, Beck E, Davila M, De La Torre JC, Negro P, Villanueva N, Ortin J, Domingo E. Fixation of mutations in the viral genome during an outbreak of foot-and-mouth disease: heterogeneity and rate variations. Gene. 1986 ;50(1-3):149-59.
17.Dill V, Hoffmann B, Zimmer A, Beer M, Eschbaumer M. Adaption of FMDV Asia-1 to Suspension Culture: Cell Resistance Is Overcome by Virus Capsid Alterations. Viruses. 2017;9(8):231.
18.Lasecka-Dykes L, Wright C, Di Nardo A, Logan G, Mioulet V, Jackson T, Tuthill T, Knowles N, King D. Full genome sequencing reveals new southern African territories genotypes bringing us closer to understanding true variability of foot-and-mouth disease virus in Africa. Viruses. 2018;10(4):192.
19. Abeyratne SA, Amarasekera SS, Ranaweera LT, Salpadoru TB, Thilakarathne SM, Knowles NJ, Wadsworth J, Puvanendiran S, Kothalawala H, Jayathilake BK, Wijithasiri HA. The phylogenetic analysis of VP1 genomic region in foot-and-mouth disease virus serotype O isolates in Sri Lanka reveals the existence of'Srl-97', a newly named endemic lineage. PloS one. 2018 ;13(3):e0194077.
20. Yuvaraj S, Madhanmohan M, Nagendrakumar SB, Kumar R, Subramanian BM, Mohapatra JK, Sanyal A, Pattnaik B, Srinivasan VA. Genetic and antigenic characterization of Indian foot-and-mouth disease virus serotype O isolates collected during the period 2001 to 2012. Infection, Infect Genet Evol. 2013;13:109-15.
21. Subramaniam S, Sanyal A, Mohapatra JK, Sharma GK, Biswal JK, Ranjan R, Rout M, Das B, Bisht P, Mathapati BS, Dash BB. Emergence of a novel lineage genetically divergent from the predominant Ind2001 lineage of serotype O foot-and-mouth disease virus in India. Infect Genet Evol. 2013 ;18:1-7.
