# Supplementary material for: Transboundary movements of foot-and-mouth disease from India to Sri Lanka: A common pattern is shared by serotypes O and C
Source: PLoS One. 2019 Dec 31;14(12):e0227126. doi: 10.1371/journal.pone.0227126 (PMC6938362; doi:10.1371/journal.pone.0227126)
Supplement: S2 Table — (XLSX) [file pone.0227126.s003.xlsx]

## Sheet: Sheet1
S2 Table The nucleotide substitution model parameters for serotype O and C datasets we used in this study.
Dataset	Criteria	Model	f(a)	f(c)	f(g)	f(t)	kappa	titv	AC	AG	AT	CG	CT	GT	Propotion of invariable sites	gamma
Serotype C	AIC	TPM1uf+I+G	0.24	0.33	0.24	0.19	0	0	1	15.374	1.72	1.72	15.374	1	0.45	1.74
	BIC	TPM1uf+I+G	0.24	0.33	0.24	0.19	0	0	1	15.374	1.72	1.72	15.374	1	0.45	1.74
	AICc	TPM1uf+I+G	0.24	0.33	0.24	0.19	0	0	1	15.374	1.72	1.72	15.374	1	0.45	1.74
	DT	TPM1uf+I+G	0.24	0.33	0.24	0.19	0	0	1	15.374	1.72	1.72	15.374	1	0.45	1.74
Serotype O	AIC	TrN+I+G	0.25	0.31	0.25	0.19	0	0	1	10.323	1	1	16.774	1	0.42	1.28
	BIC	TrN+I+G	0.25	0.31	0.25	0.19	0	0	1	10.323	1	1	16.774	1	0.42	1.28
	AICc	TrN+I+G	0.25	0.31	0.25	0.19	0	0	1	10.323	1	1	16.774	1	0.42	1.28
	DT	TrN+I+G	0.25	0.31	0.25	0.19	0	0	1	10.323	1	1	16.774	1	0.42	1.28
