# Supplementary material for: Transboundary movements of foot-and-mouth disease from India to Sri Lanka: A common pattern is shared by serotypes O and C
Source: PLoS One. 2019 Dec 31;14(12):e0227126. doi: 10.1371/journal.pone.0227126 (PMC6938362; doi:10.1371/journal.pone.0227126)
Supplement: S3 Table — (XLSX) [file pone.0227126.s004.xlsx]

## Sheet: Sequence Data
S3 Table The nucleotide and amino acid alignments of the serotype C VP1 sequences from Sri Lanka and India.
		1	2	3	4	5	6	7	8	9	10	11	12	13	14	15	16	17	18	19	20	21	22	23	24	25	26	27	28	29	30	31	32	33	34	35	36	37	38	39	40	41	42	43	44	45	46	47	48
C/CEY/2/74 1970 MK390963	1	A	C	T	A	C	G	G	C	C	A	C	T	G	G	T	G	A	A	T	C	T	G	C	T	G	A	C	C	C	T	G	T	T	A	C	C	A	C	T	A	C	G	G	T	T	G	A	G
C/CEY/4/71 MK390961		-	-	-	-	-	-	-	-	-	-	-	-	-	-	-	-	-	-	-	-	-	-	-	-	-	-	-	-	-	-	-	-	-	-	-	-	-	-	-	-	-	-	-	-	-	-	-	-
C/CEY/1/74 MK390962		-	-	-	-	-	-	A	-	-	-	-	-	-	-	-	-	-	-	-	-	-	-	-	-	-	-	-	-	-	-	-	-	-	-	-	-	-	-	-	-	-	-	-	-	-	-	-	-
C/IND/4/71 1964 MK390945		-	-	-	-	T	-	A	-	-	-	-	-	-	-	-	-	-	-	-	-	-	-	-	-	-	-	-	-	-	-	-	-	-	-	-	-	-	-	-	-	-	C	-	-	-	-	-	-
C/IND/6/71 1970 MK390946		-	-	-	-	-	-	-	-	-	-	-	-	-	-	-	-	-	-	-	-	-	-	-	-	-	-	-	-	-	-	-	-	-	-	-	-	-	-	-	-	-	-	-	-	-	-	-	-
C/IND/7/76 MK390947		-	-	-	-	-	-	A	-	-	-	-	C	-	-	-	-	-	-	-	-	C	-	-	-	-	-	-	-	-	C	-	-	C	-	-	-	-	-	C	-	-	C	-	-	C	-	-	-
C/IND/51/79 KY091301		-	-	-	-	-	-	A	-	-	-	-	-	-	-	C	-	-	G	-	-	C	-	-	-	-	-	-	-	-	A	-	-	-	-	-	-	-	-	C	-	-	C	-	-	C	-	-	-
C/IND/14/80 MK390948		-	-	-	-	-	-	A	-	-	-	-	C	-	-	-	-	-	-	-	-	C	-	-	C	-	-	-	-	-	C	-	-	C	-	-	-	-	-	C	-	-	C	-	-	C	-	-	-
C/IND/1/82 MK390949		-	-	-	-	-	-	A	-	-	-	-	-	-	-	C	-	-	G	-	-	C	-	-	-	-	-	-	-	-	A	-	-	-	-	-	-	-	-	C	-	-	C	-	-	C	-	-	-
C/IND/9/82 1981 MK390950		-	-	-	-	-	-	A	-	-	-	-	C	-	-	-	-	-	-	-	-	C	-	-	-	-	-	-	-	-	C	-	-	-	-	-	-	-	-	-	-	-	C	-	-	-	-	-	-
C/IND/12/82 MK390951		-	-	-	-	-	-	A	-	-	-	-	-	-	-	C	-	-	G	-	-	C	-	-	-	-	-	-	-	-	A	-	-	-	-	-	-	-	-	C	-	-	C	-	-	C	-	-	-
C/IND/49/82 MK390952		-	-	-	-	-	-	A	-	-	-	-	C	-	-	-	-	-	-	-	-	C	-	-	-	-	-	-	-	-	C	-	-	-	-	-	-	-	-	-	-	-	C	-	-	-	-	-	-
C/IND/7/92 1991 MK413705		-	-	-	-	-	-	-	-	-	-	-	-	-	-	-	-	-	-	-	-	-	-	-	C	-	-	-	-	-	-	-	-	-	-	-	-	-	-	A	-	-	C	-	-	-	-	-	-
C/IND/89/92 1991 MK413706		-	-	-	-	-	-	-	-	-	-	-	-	-	-	-	-	-	-	-	-	-	-	-	C	-	-	-	-	-	-	-	-	-	-	-	-	-	-	A	-	-	C	-	-	-	-	-	-
C/IND/63/96 1991 MK413713		-	-	-	-	-	-	A	-	-	-	-	-	-	-	-	-	-	-	-	-	-	-	-	C	-	-	-	-	-	-	-	-	-	-	-	A	-	-	A	-	-	C	-	-	-	-	-	-
C/IND/64/96 1991 MK413714		-	-	-	-	-	-	-	-	-	-	-	-	-	-	-	-	-	-	-	-	-	-	-	C	-	-	-	-	-	-	-	-	-	-	-	-	-	-	A	-	-	C	-	-	C	-	-	-
C/IND/65/96 1991 MK413715		-	-	-	-	-	-	-	-	-	-	-	-	-	-	C	-	-	-	-	-	-	-	-	C	-	-	-	-	-	-	-	-	-	-	-	-	-	-	A	-	-	C	-	-	C	-	-	-
C/IND/66/96 1991 MK413716		-	-	-	-	-	-	-	-	-	-	-	-	-	-	-	-	-	-	-	-	-	-	-	C	-	-	-	-	-	-	-	-	-	-	-	A	-	-	A	-	-	C	-	-	C	-	-	-
C/IND/67/96 1991 MK413717		-	-	-	-	-	-	-	-	-	-	-	-	-	-	-	-	-	-	-	-	-	-	-	C	-	-	-	-	-	-	-	-	-	-	-	-	-	-	A	-	-	C	-	-	C	-	-	-
C/IND/136/92 MK413707		-	-	-	-	-	-	-	-	-	-	-	-	-	-	-	-	-	-	-	-	-	-	-	C	-	-	-	-	-	-	-	-	-	-	-	-	-	-	A	-	-	C	-	-	-	-	-	-
C/IND/8/93 1992 MK413708		-	-	-	-	-	-	-	-	-	-	-	-	-	-	-	-	-	-	-	-	-	-	-	C	-	-	-	-	-	-	-	-	-	-	-	-	-	-	A	-	-	C	-	-	-	-	-	-
C/IND/9/93 1992 MK413709		-	-	-	-	-	-	-	-	-	-	-	-	-	-	-	-	-	-	-	-	-	-	-	C	-	-	-	-	-	-	-	-	-	-	-	-	-	-	A	-	-	C	-	-	-	-	-	-
C/IND/26/93 MK413710		-	-	C	-	-	-	A	-	-	-	-	-	-	-	-	-	-	-	-	-	-	-	-	C	-	-	-	-	-	-	-	-	-	-	-	-	-	-	A	-	-	C	-	-	-	-	-	-
C/IND/146/93 MK413711		-	-	-	-	-	-	A	-	-	-	-	-	-	-	-	-	-	-	-	-	-	-	-	C	-	-	-	-	-	-	-	-	C	-	-	-	-	-	A	-	-	C	-	-	-	-	-	-
C/IND/147/93 MK413712		-	-	-	-	-	-	A	-	-	-	-	-	-	-	-	-	-	-	-	-	-	-	-	C	-	-	-	-	-	-	-	-	-	-	-	-	-	-	A	-	-	C	-	-	-	-	-	-
C/SRL/4/78 MK390964		-	-	-	-	-	-	A	-	-	-	-	-	-	-	-	-	-	-	-	-	-	-	-	-	-	-	-	-	-	-	-	-	-	-	-	-	-	-	-	-	-	-	-	-	-	-	-	-
C/SRL/1/84 MK390965		-	-	C	-	-	-	-	-	-	-	-	C	-	C	A	-	-	G	-	-	G	-	-	-	-	-	-	-	-	-	-	-	C	-	-	-	-	-	C	-	-	-	-	-	-	-	-	-
C/SRL/4/84 MK390966		-	-	C	-	-	A	A	-	-	-	-	-	-	-	A	-	-	-	-	-	A	-	-	C	-	-	-	-	-	-	-	-	C	-	-	-	-	-	C	-	-	-	-	-	-	-	-	-
		79	80	81	82	83	84	85	86	87	88	89	90	91	92	93	94	95	96	97	98	99	100	101	102	103	104	105	106	107	108	109	110	111	112	113	114	115	116	117	118	119	120	121	122	123	124	125	126
C/CEY/2/74 1970 MK390963	79	C	G	T	C	A	C	C	A	C	A	C	T	G	A	C	G	T	T	G	C	A	T	T	T	G	T	T	C	T	T	G	A	C	C	G	G	T	T	T	G	T	G	A	A	G	G	T	C
C/CEY/4/71 MK390961		-	-	-	-	-	-	-	-	-	-	-	-	-	-	-	-	-	-	-	-	-	-	-	-	-	-	-	-	-	-	-	-	-	-	-	-	-	-	-	-	-	-	-	-	-	-	-	-
C/CEY/1/74 MK390962		-	-	-	-	-	-	-	-	-	-	-	-	-	-	-	-	-	-	-	-	-	-	-	-	-	-	-	-	-	-	-	-	-	-	-	-	-	-	-	-	-	-	-	-	-	-	-	-
C/IND/4/71 1964 MK390945		-	-	-	-	-	T	-	-	-	-	-	-	-	-	-	-	-	C	-	-	C	-	-	C	-	-	-	-	-	-	-	-	-	-	-	-	-	-	-	-	-	-	-	-	-	-	-	-
C/IND/6/71 1970 MK390946		-	-	-	-	-	-	-	-	-	-	-	-	-	-	-	-	-	-	-	-	-	-	-	-	-	-	-	-	-	-	-	-	-	-	-	-	-	-	-	-	-	-	-	-	-	-	-	-
C/IND/7/76 MK390947		-	-	-	-	-	-	-	-	-	-	-	-	-	-	-	-	-	C	-	-	C	-	-	-	-	-	-	-	-	-	-	-	-	-	-	-	-	-	-	-	-	-	-	-	A	-	-	-
C/IND/51/79 KY091301		-	-	-	-	-	-	-	-	-	-	-	-	-	-	-	-	-	C	-	-	C	-	-	-	-	-	-	-	-	-	-	-	-	-	-	-	-	-	C	-	-	-	-	-	-	-	-	-
C/IND/14/80 MK390948		-	-	-	-	-	-	-	-	-	-	-	-	-	-	-	-	-	C	-	-	C	-	-	-	-	-	-	-	-	-	-	-	-	-	-	-	-	-	C	-	-	-	-	-	A	-	-	-
C/IND/1/82 MK390949		-	-	-	-	-	-	-	-	-	-	-	-	-	-	-	-	-	C	-	-	C	-	-	-	-	-	-	-	-	-	-	-	-	-	-	-	-	-	C	-	-	-	-	-	-	-	-	-
C/IND/9/82 1981 MK390950		-	-	-	-	-	T	-	-	-	-	-	-	-	-	-	-	-	C	-	-	C	-	-	-	-	-	-	-	-	-	-	-	-	-	-	-	-	-	-	-	-	-	-	-	-	-	-	-
C/IND/12/82 MK390951		-	-	-	-	-	-	-	-	-	-	-	-	-	-	-	-	-	C	-	-	C	-	-	-	-	-	-	-	-	-	-	-	-	-	-	-	-	-	C	-	-	-	-	-	-	-	-	-
C/IND/49/82 MK390952		-	-	-	-	-	T	-	-	T	-	-	-	-	-	-	-	-	C	-	-	C	-	-	-	-	-	-	-	-	-	-	-	-	-	-	-	-	-	-	-	-	-	-	-	-	-	-	-
C/IND/7/92 1991 MK413705		-	-	-	-	-	-	-	-	-	-	-	-	-	-	-	-	-	-	-	-	C	-	-	-	-	-	-	-	-	C	-	-	-	-	-	-	-	-	-	-	-	-	-	-	-	-	-	-
C/IND/89/92 1991 MK413706		-	-	-	-	-	-	-	-	-	-	-	-	-	-	-	-	-	-	-	-	C	-	-	-	-	-	-	-	-	C	-	-	-	-	-	-	-	-	-	-	-	-	-	-	-	-	-	-
C/IND/63/96 1991 MK413713		-	-	-	-	-	-	-	-	-	-	-	-	-	-	-	-	-	-	-	-	C	-	-	-	-	-	-	-	-	C	-	-	-	-	-	-	-	-	C	-	-	-	-	G	?	-	-	-
C/IND/64/96 1991 MK413714		-	-	-	-	-	-	-	-	-	-	-	-	-	-	-	-	-	-	-	-	C	-	-	-	-	-	-	-	-	C	-	-	-	-	-	-	-	-	-	-	-	-	-	-	-	A	-	-
C/IND/65/96 1991 MK413715		-	-	-	-	-	-	-	-	-	-	-	-	-	-	-	-	-	-	-	-	C	-	-	-	-	-	-	-	-	C	-	-	A	-	-	-	-	-	-	-	-	-	-	-	-	-	-	-
C/IND/66/96 1991 MK413716		-	-	-	-	-	-	-	-	-	-	-	-	-	-	-	-	-	-	-	-	C	-	-	-	-	-	-	-	-	C	-	-	-	-	-	-	-	-	C	-	-	-	-	-	-	-	-	-
C/IND/67/96 1991 MK413717		-	-	-	-	-	-	-	-	-	-	-	-	-	-	-	-	-	-	-	-	C	-	-	-	-	-	-	-	-	C	-	-	-	-	-	-	-	-	-	-	-	-	-	-	-	-	-	-
C/IND/136/92 MK413707		-	-	-	-	-	-	-	-	-	-	-	-	-	-	-	-	-	-	-	-	C	-	-	-	-	-	-	-	-	C	-	-	-	-	-	-	-	-	-	-	-	-	-	-	-	-	-	-
C/IND/8/93 1992 MK413708		-	-	-	-	-	-	-	-	-	-	-	-	-	-	-	-	-	-	-	-	C	-	-	-	-	-	-	-	-	C	-	-	-	-	-	-	-	-	-	-	-	-	-	-	-	-	-	-
C/IND/9/93 1992 MK413709		G	-	-	-	-	-	-	-	-	-	-	-	-	-	-	-	-	-	-	-	C	-	-	-	-	-	-	-	-	C	-	-	-	-	-	-	-	-	-	-	-	-	-	-	-	-	-	-
C/IND/26/93 MK413710		-	-	-	-	-	-	-	-	-	-	-	-	-	-	-	-	-	-	-	-	C	-	-	-	-	-	-	-	-	C	-	-	-	-	-	-	-	-	C	-	-	-	-	-	-	-	-	-
C/IND/146/93 MK413711		-	-	-	-	-	-	-	-	-	-	-	-	-	-	A	-	-	-	-	-	C	-	-	-	-	-	-	-	-	C	-	-	-	-	-	-	-	-	C	-	-	-	-	-	-	-	-	-
C/IND/147/93 MK413712		-	-	-	-	-	-	-	-	-	-	-	-	-	-	-	-	-	-	-	-	C	-	-	-	-	-	-	-	-	C	-	-	-	-	-	-	-	-	C	-	-	-	-	-	-	-	-	-
C/SRL/4/78 MK390964		-	-	-	-	-	-	-	-	-	-	-	-	-	-	-	-	-	-	-	-	-	-	-	-	-	-	-	-	-	-	-	-	-	-	-	-	-	-	-	-	-	-	-	-	-	-	-	-
C/SRL/1/84 MK390965		-	-	-	-	-	-	-	-	-	-	-	-	-	-	-	-	-	-	-	-	-	-	-	-	-	-	-	-	-	-	-	-	-	-	-	-	-	-	C	-	-	-	-	-	A	A	-	-
C/SRL/4/84 MK390966		-	-	-	-	-	-	-	-	-	-	-	C	-	-	-	-	-	-	-	-	-	-	-	-	-	-	-	-	-	-	-	-	-	-	-	-	-	-	-	-	-	-	-	-	A	-	-	-
		157	158	159	160	161	162	163	164	165	166	167	168	169	170	171	172	173	174	175	176	177	178	179	180	181	182	183	184	185	186	187	188	189	190	191	192	193	194	195	196	197	198	199	200	201	202	203	204
C/CEY/2/74 1970 MK390963	169	G	T	G	A	T	G	C	A	G	A	C	A	C	A	C	A	A	G	G	A	T	G	G	T	A	T	A	G	T	G	G	G	C	G	C	G	C	T	C	C	T	C	C	G	C	G	C	T
C/CEY/4/71 MK390961		-	-	-	-	-	-	-	-	-	-	-	-	-	-	-	-	-	-	-	-	-	-	-	-	-	-	-	-	-	-	-	-	-	-	-	-	-	-	-	-	-	-	-	-	-	-	-	-
C/CEY/1/74 MK390962		-	-	-	-	-	-	-	-	-	-	-	-	-	-	-	-	-	-	-	-	-	-	-	-	-	-	-	-	-	-	-	-	-	-	-	-	-	-	-	-	-	-	-	-	-	-	-	-
C/IND/4/71 1964 MK390945		-	-	-	-	-	-	-	-	-	-	-	-	-	-	-	-	-	-	-	-	-	-	-	C	-	-	-	-	-	-	-	-	T	-	-	-	-	-	T	-	-	G	-	-	-	-	-	C
C/IND/6/71 1970 MK390946		-	-	-	-	-	-	-	-	-	-	-	-	-	-	-	-	-	-	-	-	-	-	-	-	-	-	-	-	-	-	-	-	-	-	-	-	-	-	-	-	-	-	-	-	-	-	-	-
C/IND/7/76 MK390947		-	-	-	-	-	-	-	-	-	-	-	-	-	-	-	-	-	-	-	-	-	A	-	-	-	-	-	-	-	-	-	-	-	-	-	-	-	-	-	-	-	T	-	-	-	-	-	-
C/IND/51/79 KY091301		-	-	-	-	-	-	-	-	-	-	-	-	-	-	-	-	-	-	-	-	-	-	-	-	-	-	-	-	-	T	-	-	-	-	-	-	-	-	-	-	-	-	-	-	-	-	-	-
C/IND/14/80 MK390948		-	-	-	-	-	-	-	-	-	-	-	-	-	-	-	-	-	-	-	-	C	A	-	-	-	-	-	-	-	-	-	-	-	-	-	-	-	-	T	-	-	T	-	-	-	-	-	-
C/IND/1/82 MK390949		-	-	-	-	-	-	-	-	-	-	-	-	-	-	-	-	-	-	-	-	-	-	-	-	-	-	-	-	-	T	-	-	-	-	-	-	-	-	-	-	-	-	-	-	-	-	-	-
C/IND/9/82 1981 MK390950		-	-	-	-	-	-	A	-	A	-	-	-	-	-	-	-	-	-	-	-	-	A	-	-	-	-	-	-	-	-	-	-	-	-	-	-	-	-	-	-	-	T	-	-	G	-	-	C
C/IND/12/82 MK390951		-	-	-	-	-	-	-	-	-	-	-	-	-	-	-	-	-	-	-	-	-	-	-	-	-	-	-	-	-	T	-	-	-	-	-	-	-	-	-	-	-	-	-	-	-	-	-	-
C/IND/49/82 MK390952		-	-	-	-	-	-	A	-	A	-	-	-	-	-	-	-	-	-	-	-	-	A	-	-	-	-	-	-	-	-	-	-	-	-	-	-	-	-	-	-	-	T	-	-	G	-	-	C
C/IND/7/92 1991 MK413705		-	-	-	-	-	-	-	-	-	-	-	-	-	-	-	-	-	A	-	-	-	-	-	C	-	-	C	-	-	-	-	-	-	-	-	-	-	-	-	-	-	T	-	-	-	-	-	C
C/IND/89/92 1991 MK413706		-	-	-	-	-	-	-	-	-	-	-	-	-	-	-	-	-	A	-	-	-	-	-	G	-	-	C	-	-	T	-	-	-	-	-	-	-	-	-	-	-	T	-	-	-	-	-	C
C/IND/63/96 1991 MK413713		-	-	-	-	-	-	-	-	-	-	-	-	-	-	-	-	G	A	-	-	-	-	-	-	-	-	C	-	-	-	-	-	-	-	-	-	-	-	-	-	-	T	-	-	-	-	-	C
C/IND/64/96 1991 MK413714		-	-	-	-	-	-	-	-	-	-	-	-	-	-	-	-	-	A	-	-	-	-	-	-	-	-	C	-	-	-	-	-	-	-	-	-	-	-	-	-	-	-	-	-	-	-	-	C
C/IND/65/96 1991 MK413715		-	-	-	-	-	-	-	-	-	-	-	-	-	-	-	-	-	A	-	-	-	-	-	-	-	-	C	-	-	-	-	-	-	-	-	-	-	-	-	-	-	-	-	-	-	-	-	C
C/IND/66/96 1991 MK413716		-	-	-	-	-	-	-	-	-	-	-	-	-	-	-	-	-	A	-	-	-	-	-	-	-	-	C	-	-	-	-	-	-	-	-	-	-	-	-	-	-	-	-	-	-	-	-	C
C/IND/67/96 1991 MK413717		-	-	-	-	-	-	-	-	-	-	-	-	-	-	-	-	-	A	-	-	-	-	-	-	-	-	C	-	-	-	-	-	-	-	-	-	-	-	-	-	-	-	-	-	-	-	-	C
C/IND/136/92 MK413707		-	-	-	-	-	-	-	-	-	-	-	-	-	-	-	-	-	A	-	-	-	-	-	C	-	-	C	-	-	-	-	-	-	-	-	-	-	-	-	-	-	T	-	-	-	-	-	C
C/IND/8/93 1992 MK413708		-	-	-	-	-	-	-	-	-	-	-	-	-	-	-	-	-	-	-	-	-	-	-	C	-	-	C	-	-	-	-	-	-	-	-	-	-	-	A	-	-	T	-	-	-	-	-	C
C/IND/9/93 1992 MK413709		-	-	-	-	-	-	-	-	-	-	-	-	-	-	-	-	-	-	-	-	-	-	-	C	-	-	C	-	-	-	-	-	-	-	-	-	-	-	-	-	-	T	-	-	-	-	-	C
C/IND/26/93 MK413710		-	-	-	-	-	-	-	-	-	-	-	-	-	-	-	-	G	A	-	-	-	-	-	-	-	-	C	-	-	-	-	-	-	-	-	-	-	-	-	-	-	-	-	-	-	-	-	C
C/IND/146/93 MK413711		-	-	-	-	-	-	-	-	-	G	-	-	-	-	-	-	G	A	-	-	-	-	-	-	-	-	C	-	-	-	-	-	-	-	-	-	-	-	-	-	-	-	-	-	-	-	-	C
C/IND/147/93 MK413712		-	-	-	-	-	-	-	-	-	-	-	-	-	-	-	-	G	A	-	-	-	-	-	-	-	-	C	-	-	-	-	-	-	-	-	-	-	-	-	-	-	T	-	-	-	-	-	C
C/SRL/4/78 MK390964		-	-	-	-	-	-	-	-	-	-	-	-	-	-	-	-	-	-	-	-	-	-	-	-	-	-	-	-	-	-	-	-	-	-	-	-	-	-	-	-	-	-	-	-	-	-	-	-
C/SRL/1/84 MK390965		-	-	-	-	-	-	-	-	-	-	-	-	-	-	-	-	-	A	-	-	-	-	-	-	-	-	-	-	-	-	-	-	-	-	-	-	-	-	T	-	-	T	-	-	-	-	-	C
C/SRL/4/84 MK390966		-	-	-	-	-	-	-	G	-	-	-	-	-	-	-	-	-	A	-	-	-	-	-	-	-	-	-	-	-	-	-	-	-	-	-	-	-	-	-	-	-	-	-	-	-	-	-	C
		235	236	237	238	239	240	241	242	243	244	245	246	247	248	249	250	251	252	253	254	255	256	257	258	259	260	261	262	263	264	265	266	267	268	269	270	271	272	273	274	275	276	277	278	279	280	281	282
C/CEY/2/74 1970 MK390963	235	G	C	G	G	T	G	A	C	C	C	A	C	A	C	C	G	G	A	A	A	G	C	T	C	A	C	A	T	G	G	G	T	G	C	C	C	A	A	C	G	G	C	G	C	G	C	C	A
C/CEY/4/71 MK390961		-	-	-	-	-	-	-	-	-	-	-	-	-	-	-	-	-	-	-	-	-	-	-	-	-	-	-	-	-	-	-	-	-	-	-	T	-	-	-	-	-	-	-	-	-	-	-	-
C/CEY/1/74 MK390962		-	-	-	-	-	-	-	-	-	-	-	-	-	-	-	-	-	-	-	-	-	-	-	-	-	-	-	-	-	-	-	-	-	-	-	-	-	-	-	-	-	-	-	-	-	-	-	-
C/IND/4/71 1964 MK390945		-	-	A	-	-	-	-	-	-	-	-	-	-	-	T	-	-	G	-	-	-	-	-	-	-	-	G	-	-	-	-	-	-	-	-	-	-	-	T	-	-	-	-	-	A	-	-	-
C/IND/6/71 1970 MK390946		-	-	-	-	-	-	-	-	-	-	-	-	-	-	-	-	-	-	-	-	-	-	-	-	-	-	-	-	-	-	-	-	-	-	-	-	-	-	-	-	-	-	-	-	-	-	-	-
C/IND/7/76 MK390947		-	-	-	-	-	-	-	-	T	-	-	-	-	-	-	-	-	G	-	-	A	-	-	-	-	-	G	-	-	-	-	-	A	-	-	-	-	-	-	-	-	T	-	-	A	-	-	G
C/IND/51/79 KY091301		-	-	-	-	-	-	-	-	-	-	-	-	-	-	-	-	-	G	-	-	A	-	-	-	-	-	-	-	-	-	-	-	-	-	-	-	-	-	-	-	-	T	-	-	A	-	-	G
C/IND/14/80 MK390948		-	-	-	-	-	-	-	-	-	-	-	-	-	-	-	-	-	G	-	-	A	-	-	-	-	-	G	-	-	-	-	-	A	-	-	-	-	-	-	-	-	T	-	-	A	-	-	G
C/IND/1/82 MK390949		-	-	-	-	-	-	-	-	-	-	-	-	-	-	-	-	-	G	-	-	A	-	-	-	-	-	-	-	-	-	-	-	-	-	-	-	-	-	-	-	-	T	-	-	A	-	-	G
C/IND/9/82 1981 MK390950		-	-	-	-	-	-	-	-	T	-	-	-	-	-	-	-	-	G	-	-	A	-	-	-	-	-	G	-	-	-	-	-	-	-	-	-	-	-	T	-	-	T	-	-	A	-	-	G
C/IND/12/82 MK390951		-	-	-	-	-	-	-	-	-	-	-	-	-	-	-	-	-	G	-	-	A	-	-	-	-	-	-	-	-	-	-	-	-	-	-	-	-	-	-	-	-	T	-	-	A	-	-	G
C/IND/49/82 MK390952		-	-	-	-	-	-	-	-	T	-	-	-	-	-	-	-	-	G	-	-	A	-	-	-	-	-	G	-	-	-	-	-	-	-	-	-	-	-	T	-	-	T	-	-	A	-	-	G
C/IND/7/92 1991 MK413705		-	-	-	-	-	-	-	-	T	-	-	-	-	-	-	-	-	C	-	-	A	-	-	-	-	-	-	-	-	-	-	-	-	-	-	-	-	-	-	-	-	T	-	-	A	-	-	-
C/IND/89/92 1991 MK413706		-	-	-	-	-	-	-	-	T	-	-	-	-	-	-	-	-	-	-	-	A	-	-	-	-	-	-	-	-	-	-	-	-	-	-	-	-	-	-	-	-	T	-	-	A	-	-	-
C/IND/63/96 1991 MK413713		-	-	-	-	-	-	-	-	-	-	-	-	-	-	-	-	-	T	-	-	-	-	-	-	-	-	-	-	-	-	-	-	-	-	-	-	-	-	T	-	-	T	-	-	A	-	-	G
C/IND/64/96 1991 MK413714		-	-	-	-	-	-	-	-	-	-	-	-	-	-	-	-	-	C	-	-	A	-	-	-	-	-	-	-	-	-	-	-	-	-	-	-	-	-	-	-	-	T	-	-	A	-	-	G
C/IND/65/96 1991 MK413715		-	-	-	-	-	-	-	-	T	-	-	-	-	-	-	-	-	C	-	-	-	-	-	-	-	-	G	-	-	-	-	-	-	-	-	-	-	-	-	-	-	T	-	-	A	-	-	G
C/IND/66/96 1991 MK413716		-	-	-	-	-	-	-	-	T	-	-	-	-	-	-	-	-	C	-	-	A	-	-	-	-	-	-	-	-	-	-	-	-	-	-	-	-	-	-	-	-	T	-	-	A	-	-	G
C/IND/67/96 1991 MK413717		-	-	-	-	-	-	-	-	T	-	-	-	-	-	-	-	-	C	-	-	A	-	-	-	-	-	-	-	-	-	-	-	-	-	-	-	-	-	-	-	-	T	-	-	A	-	-	G
C/IND/136/92 MK413707		-	-	-	-	-	-	-	-	T	-	-	-	-	-	-	-	-	C	-	-	A	-	-	-	-	-	-	-	-	-	-	-	-	-	-	-	-	-	-	-	-	T	-	-	A	-	-	-
C/IND/8/93 1992 MK413708		-	-	-	-	-	-	-	-	T	-	-	-	-	-	-	-	-	C	-	-	A	-	-	-	-	-	-	-	-	-	-	-	-	-	-	-	-	-	-	-	-	T	-	-	A	-	-	-
C/IND/9/93 1992 MK413709		-	-	-	-	-	-	-	-	T	-	-	-	-	-	-	-	-	C	-	-	A	-	-	-	-	-	-	-	-	-	-	-	-	-	-	-	-	-	-	-	-	T	-	-	A	-	-	-
C/IND/26/93 MK413710		-	-	-	-	-	-	-	-	-	-	-	-	-	-	-	-	-	T	-	-	-	-	-	-	-	-	-	-	-	-	-	-	-	-	-	-	-	-	T	-	-	T	-	-	A	-	-	G
C/IND/146/93 MK413711		-	-	-	-	-	-	-	-	-	-	-	-	-	-	-	-	-	T	-	-	-	-	-	-	-	-	-	-	-	-	-	-	-	-	-	-	-	-	T	-	-	T	-	-	A	-	-	G
C/IND/147/93 MK413712		-	-	-	-	-	-	G	-	-	-	-	-	-	-	-	-	-	T	-	-	-	-	-	-	-	-	-	-	-	-	-	-	-	-	-	-	-	-	T	-	-	T	-	-	A	-	-	G
C/SRL/4/78 MK390964		-	-	-	-	-	-	-	-	-	-	-	-	-	-	-	-	-	-	-	-	-	-	-	-	-	-	-	-	-	-	-	-	-	-	-	-	-	-	-	-	-	-	-	-	-	-	-	-
C/SRL/1/84 MK390965		-	-	-	-	-	-	-	-	-	-	-	-	-	-	-	-	-	G	-	-	-	-	-	-	-	-	-	-	-	-	-	-	-	-	-	-	-	-	-	-	-	T	-	-	A	-	-	-
C/SRL/4/84 MK390966		-	-	-	-	-	-	-	-	-	-	-	-	-	-	-	-	-	G	-	-	C	T	-	G	-	-	-	-	-	-	-	-	-	-	-	T	-	-	-	-	-	-	-	-	-	-	-	-
		313	314	315	316	317	318	319	320	321	322	323	324	325	326	327	328	329	330	331	332	333	334	335	336	337	338	339	340	341	342	343	344	345	346	347	348	349	350	351	352	353	354	355	356	357	358	359	360
C/CEY/2/74 1970 MK390963	313	A	C	T	G	C	G	T	A	C	C	A	C	A	A	G	G	G	G	C	C	G	C	T	G	A	C	C	C	G	G	T	T	G	G	C	T	C	T	C	C	C	T	T	A	C	A	C	C
C/CEY/4/71 MK390961		-	-	-	-	-	-	-	-	-	-	-	-	-	-	-	-	-	A	-	-	-	-	-	-	-	-	-	-	-	-	-	-	-	-	-	-	-	-	-	-	-	-	-	-	-	-	-	-
C/CEY/1/74 MK390962		-	-	-	-	-	-	-	-	-	-	-	-	-	-	-	-	-	A	-	-	-	-	-	-	-	-	-	-	-	-	-	-	-	-	-	-	-	-	-	-	-	-	-	-	-	-	-	-
C/IND/4/71 1964 MK390945		-	-	-	-	-	-	-	-	-	-	-	-	-	-	-	-	-	C	-	-	-	-	-	-	-	-	-	-	-	-	C	-	-	-	-	-	-	-	T	-	-	G	-	-	T	-	-	-
C/IND/6/71 1970 MK390946		-	-	-	-	-	-	-	-	-	-	-	-	-	-	-	-	-	A	-	-	-	-	-	-	-	-	-	-	-	-	-	-	-	-	-	-	-	-	-	-	-	-	-	-	-	-	-	T
C/IND/7/76 MK390947		-	-	-	-	-	A	-	-	-	-	-	-	-	-	-	-	-	A	-	-	-	-	-	-	-	-	-	-	-	A	-	-	-	-	-	-	-	-	-	-	-	-	-	-	-	-	-	-
C/IND/51/79 KY091301		-	-	-	-	-	-	-	-	T	-	-	-	-	-	-	-	-	A	-	-	-	-	-	-	-	-	-	-	-	A	-	-	-	-	-	-	-	-	-	-	-	-	-	-	-	-	-	-
C/IND/14/80 MK390948		-	-	-	-	-	-	-	-	-	-	-	-	-	-	-	-	-	A	-	-	-	-	-	-	-	-	-	-	-	A	-	-	-	-	-	-	-	-	-	-	-	-	-	-	-	-	-	A
C/IND/1/82 MK390949		-	-	-	-	-	-	-	-	T	-	-	-	-	-	-	-	-	A	-	-	-	-	-	-	-	-	-	-	-	A	-	-	-	-	-	-	-	-	-	-	-	-	-	-	-	-	-	-
C/IND/9/82 1981 MK390950		-	-	-	-	-	-	-	-	T	-	-	-	-	-	-	-	-	-	-	-	-	-	-	-	-	-	-	-	-	C	-	-	-	-	-	-	-	-	-	-	-	-	-	-	-	-	-	-
C/IND/12/82 MK390951		-	-	-	-	-	-	-	-	T	-	-	-	-	-	-	-	-	A	-	-	-	-	-	-	-	-	-	-	-	A	-	-	-	-	-	-	-	-	-	-	-	-	-	-	-	-	-	-
C/IND/49/82 MK390952		-	-	-	-	-	-	-	-	-	-	-	-	-	-	-	-	-	A	-	-	-	-	-	-	-	-	-	-	-	C	-	-	-	-	-	-	-	-	-	-	-	-	-	-	-	-	-	-
C/IND/7/92 1991 MK413705		-	-	-	-	-	-	-	-	-	-	-	-	-	-	-	-	-	A	-	-	-	-	-	-	-	-	A	-	-	-	-	-	-	-	-	-	-	-	-	-	-	-	-	-	-	-	-	-
C/IND/89/92 1991 MK413706		-	-	-	-	-	-	-	-	-	-	-	-	-	-	-	-	-	-	-	-	-	-	-	-	-	-	A	-	-	-	-	-	-	-	-	-	-	-	-	-	-	-	-	-	-	-	-	-
C/IND/63/96 1991 MK413713		-	-	-	-	-	-	-	-	-	-	-	-	-	-	?	-	-	A	-	-	-	-	-	-	-	-	A	-	-	-	-	-	-	-	-	-	-	-	-	-	-	-	-	-	-	-	-	-
C/IND/64/96 1991 MK413714		-	-	-	-	-	-	-	-	-	-	-	-	-	-	-	-	-	A	-	-	-	-	-	-	-	-	A	-	-	-	-	-	-	-	-	-	-	-	-	-	-	-	-	-	-	-	-	-
C/IND/65/96 1991 MK413715		-	-	A	-	-	-	-	-	-	-	-	-	-	-	-	-	-	A	-	-	-	-	-	-	-	-	A	-	-	-	-	-	-	-	-	-	-	-	-	-	-	-	-	-	-	-	-	-
C/IND/66/96 1991 MK413716		-	-	-	-	-	-	-	-	-	-	-	-	-	-	-	-	-	A	-	-	-	-	-	-	-	-	A	-	-	-	-	-	-	-	-	-	-	-	-	-	-	-	-	-	-	-	-	-
C/IND/67/96 1991 MK413717		-	-	-	-	-	-	-	-	-	-	-	-	-	-	-	-	-	A	-	-	-	-	-	-	-	-	A	-	-	-	-	-	-	-	-	-	-	-	-	-	-	-	-	-	-	-	-	-
C/IND/136/92 MK413707		-	-	-	-	-	-	-	-	-	-	-	-	-	-	-	-	-	A	-	-	-	-	-	-	-	-	A	-	-	-	-	-	-	-	-	-	-	-	-	-	-	-	-	-	-	-	-	-
C/IND/8/93 1992 MK413708		-	-	-	-	-	-	-	-	-	-	-	-	-	-	-	-	-	A	-	-	-	-	-	-	-	-	A	-	-	-	-	-	-	-	-	-	-	-	-	-	-	-	-	-	-	-	-	-
C/IND/9/93 1992 MK413709		-	-	G	-	-	-	-	-	-	-	-	T	-	-	-	A	-	A	-	-	-	-	-	-	-	-	A	-	-	-	-	-	-	-	-	-	-	-	-	-	-	-	-	-	-	-	-	-
C/IND/26/93 MK413710		-	-	-	-	-	-	-	-	-	-	-	T	-	-	-	-	-	A	-	-	-	-	-	-	-	-	A	-	-	-	-	-	-	-	-	-	-	-	-	-	-	-	-	-	-	-	-	-
C/IND/146/93 MK413711		-	-	-	-	-	-	-	-	-	-	-	T	-	-	-	-	-	A	-	-	-	-	-	-	-	-	A	-	-	-	-	-	-	-	-	-	-	-	-	-	-	-	-	-	-	-	-	-
C/IND/147/93 MK413712		-	-	-	-	-	-	-	-	-	-	-	T	-	-	-	-	-	A	-	-	-	-	-	-	-	-	A	-	-	-	-	-	-	-	-	-	-	-	-	-	-	-	-	-	-	-	-	-
C/SRL/4/78 MK390964		-	-	-	-	-	-	-	-	-	-	-	-	-	-	-	-	-	A	-	-	-	-	-	-	-	-	-	-	-	-	-	-	-	-	-	-	-	-	-	-	-	-	-	-	-	-	-	-
C/SRL/1/84 MK390965		-	-	-	-	-	-	-	-	-	-	-	-	-	-	-	-	-	A	-	-	-	-	-	-	-	-	-	-	-	-	-	-	A	-	-	-	-	-	-	-	-	-	-	-	-	-	-	-
C/SRL/4/84 MK390966		-	-	-	-	-	-	-	-	-	-	-	-	-	-	-	-	-	A	-	-	A	-	-	-	-	-	T	-	-	-	-	-	-	-	-	G	-	-	-	-	-	C	-	-	-	-	-	-
		391	392	393	394	395	396	397	398	399	400	401	402	403	404	405	406	407	408	409	410	411	412	413	414	415	416	417	418	419	420	421	422	423	424	425	426	427	428	429	430	431	432	433	434	435	436	437	438
C/CEY/2/74 1970 MK390963	391	A	C	T	G	G	T	A	C	A	A	C	A	A	C	A	T	A	T	A	C	C	A	C	C	A	C	C	A	C	A	C	G	C	A	G	A	G	G	G	G	A	C	T	T	G	G	C	T
C/CEY/4/71 MK390961		-	-	-	-	-	-	-	-	-	-	-	-	-	-	-	-	-	-	-	-	-	-	-	-	-	-	-	-	-	-	-	-	-	-	-	-	-	-	-	-	-	-	-	-	-	-	-	-
C/CEY/1/74 MK390962		-	-	-	-	-	-	-	-	-	-	-	-	-	-	-	-	-	-	-	-	-	-	-	-	-	-	-	-	-	-	-	-	-	-	-	-	-	-	-	-	-	-	-	-	-	-	-	-
C/IND/4/71 1964 MK390945		G	-	-	-	-	-	-	-	-	-	-	-	-	-	-	-	-	C	-	-	-	-	-	-	-	-	T	-	A	-	-	-	-	-	-	-	-	-	-	-	-	-	C	-	-	-	-	-
C/IND/6/71 1970 MK390946		-	-	-	-	-	-	-	-	-	-	-	-	-	-	-	-	-	-	-	-	-	-	-	-	-	-	-	-	-	-	-	A	-	-	-	-	-	-	-	-	-	-	-	-	-	-	-	-
C/IND/7/76 MK390947		G	-	-	-	-	-	T	-	-	-	-	-	-	-	C	-	-	C	-	-	-	-	-	-	-	G	-	-	-	-	-	-	-	-	-	-	-	-	-	-	-	-	C	-	-	-	-	-
C/IND/51/79 KY091301		-	-	-	-	-	-	-	-	-	-	-	-	-	-	T	-	-	C	-	-	-	-	-	T	-	-	-	-	-	-	-	-	T	-	-	-	-	-	-	-	-	-	A	-	-	-	-	-
C/IND/14/80 MK390948		-	-	-	-	-	-	T	-	-	-	-	-	-	-	C	-	-	C	-	-	-	-	-	T	-	G	-	-	-	-	-	-	-	G	-	-	-	-	-	-	-	-	C	-	-	-	-	C
C/IND/1/82 MK390949		-	-	-	-	-	-	-	-	-	-	-	-	-	-	T	-	-	C	-	-	-	-	-	T	-	-	-	-	-	-	-	-	T	G	-	-	-	-	-	-	-	-	A	-	-	-	-	-
C/IND/9/82 1981 MK390950		-	-	-	-	-	-	T	-	-	-	-	-	-	-	C	-	-	C	-	-	-	-	-	-	-	-	T	-	-	-	-	-	-	-	-	-	-	-	-	-	-	-	-	-	-	-	-	-
C/IND/12/82 MK390951		-	-	-	-	-	-	-	-	-	-	-	-	-	-	T	-	-	C	-	-	-	-	-	T	-	-	-	-	-	-	-	-	T	-	-	-	-	-	-	-	-	-	A	-	-	-	-	-
C/IND/49/82 MK390952		-	-	-	-	-	-	T	-	-	-	-	-	-	-	C	-	-	C	-	-	-	-	-	-	-	-	T	-	-	-	-	-	-	-	-	-	-	-	-	-	-	-	-	-	-	-	-	-
C/IND/7/92 1991 MK413705		-	-	C	-	-	-	-	-	-	-	-	-	-	-	T	-	-	C	-	-	-	-	-	-	-	-	-	-	-	-	-	-	-	-	-	-	-	-	-	-	-	-	-	-	-	-	-	-
C/IND/89/92 1991 MK413706		-	-	-	-	-	-	-	-	-	-	-	-	-	-	T	-	-	C	-	-	-	-	-	-	-	-	-	-	-	-	-	-	-	-	-	-	-	-	-	-	-	-	-	-	-	-	-	-
C/IND/63/96 1991 MK413713		-	-	-	-	-	-	-	-	-	-	-	-	-	-	T	-	-	C	-	-	-	-	-	-	-	-	T	-	-	-	-	-	-	-	-	-	-	-	-	-	-	-	-	-	-	-	-	-
C/IND/64/96 1991 MK413714		-	G	-	-	-	-	-	-	-	-	-	-	-	-	T	-	-	C	-	-	-	-	-	-	-	-	-	-	-	-	-	-	-	-	-	-	-	-	-	-	-	-	-	-	-	-	-	-
C/IND/65/96 1991 MK413715		-	G	-	-	-	-	-	-	-	-	-	-	-	-	T	-	-	C	-	-	-	-	-	-	-	-	-	-	-	-	-	-	-	-	-	-	-	-	-	-	-	-	-	-	-	-	-	-
C/IND/66/96 1991 MK413716		-	G	-	-	-	-	-	-	-	-	-	-	-	-	T	-	-	C	-	-	-	-	-	-	-	-	-	-	-	-	-	-	-	-	-	-	-	-	-	-	-	-	-	-	-	-	-	-
C/IND/67/96 1991 MK413717		-	G	-	-	-	-	-	-	-	-	-	-	-	-	T	-	-	C	-	-	-	-	-	-	-	-	-	-	-	-	-	-	-	-	-	-	-	-	-	-	-	-	-	-	-	-	-	-
C/IND/136/92 MK413707		-	-	C	-	-	-	-	-	-	-	-	-	-	-	T	-	-	C	-	-	-	-	-	-	-	-	-	-	-	-	-	-	-	-	-	-	-	-	-	-	-	-	-	-	-	-	-	-
C/IND/8/93 1992 MK413708		-	-	C	-	-	-	-	-	-	-	-	-	-	-	T	-	-	C	-	-	-	-	-	-	-	-	-	-	-	-	-	-	-	-	-	-	-	-	-	-	-	-	-	-	-	-	-	-
C/IND/9/93 1992 MK413709		-	-	C	-	-	-	-	-	-	-	-	-	-	-	T	-	-	C	-	-	-	-	-	-	-	-	-	-	-	-	-	-	-	-	-	-	-	-	-	-	-	-	-	-	-	-	-	-
C/IND/26/93 MK413710		-	-	-	-	-	-	-	-	-	-	-	-	-	-	T	-	-	C	-	-	-	-	-	-	-	-	-	-	-	-	-	-	-	-	-	-	-	-	-	-	-	-	-	-	-	-	-	-
C/IND/146/93 MK413711		-	-	-	-	-	-	-	-	-	-	-	-	-	-	T	-	-	C	-	-	-	-	-	-	-	-	-	-	-	-	-	-	-	-	-	-	-	-	-	-	-	-	-	-	-	-	T	-
C/IND/147/93 MK413712		-	-	-	-	-	-	-	-	-	-	-	-	-	-	T	-	-	C	-	-	-	-	-	-	-	-	-	-	-	-	-	-	-	-	-	-	-	-	-	-	-	-	-	-	-	-	-	-
C/SRL/4/78 MK390964		-	-	-	-	-	-	-	-	-	-	-	-	-	-	-	-	-	-	-	-	-	-	-	-	-	-	-	-	-	-	-	-	-	-	-	-	-	-	-	-	-	-	-	-	-	-	-	-
C/SRL/1/84 MK390965		-	-	-	-	-	C	-	-	G	-	-	-	-	-	-	-	-	C	G	-	-	-	-	-	-	-	-	-	-	-	-	-	-	-	-	-	-	-	-	-	-	-	-	-	-	-	-	-
C/SRL/4/84 MK390966		-	-	-	-	-	C	-	-	-	-	-	-	-	-	-	-	-	C	G	-	-	-	-	-	-	-	-	-	-	-	-	-	-	-	-	-	-	-	A	-	-	-	-	-	-	-	-	-
		469	470	471	472	473	474	475	476	477	478	479	480	481	482	483	484	485	486	487	488	489	490	491	492	493	494	495	496	497	498	499	500	501	502	503	504	505	506	507	508	509	510	511	512	513	514	515	516
C/CEY/2/74 1970 MK390963	469	C	C	C	A	C	G	T	C	G	T	T	T	A	A	C	T	A	C	G	G	C	G	C	T	G	T	C	A	A	G	G	C	A	G	A	A	A	C	C	A	T	C	A	C	T	G	A	G
C/CEY/4/71 MK390961		-	-	-	-	-	-	-	-	-	-	-	-	-	-	-	-	-	-	-	-	-	-	-	-	-	-	-	-	-	-	-	-	-	-	-	-	-	-	-	-	-	-	-	-	-	-	-	-
C/CEY/1/74 MK390962		-	-	-	-	-	-	-	-	-	-	-	-	-	-	-	-	-	-	-	-	-	-	-	-	-	-	-	-	-	-	-	-	-	-	-	-	-	-	-	-	-	-	-	-	-	-	-	-
C/IND/4/71 1964 MK390945		-	-	G	-	-	-	-	-	-	-	-	C	-	-	-	-	T	-	-	-	-	-	-	-	-	-	-	-	-	A	-	-	-	-	-	-	-	-	-	-	-	-	-	-	C	-	-	-
C/IND/6/71 1970 MK390946		-	-	-	-	-	-	-	-	-	-	-	-	-	-	-	-	-	-	-	-	-	-	-	-	-	-	-	-	-	-	-	-	-	-	-	-	-	-	-	-	-	-	-	-	-	-	-	-
C/IND/7/76 MK390947		-	-	-	-	-	-	-	-	-	-	-	C	-	-	-	-	T	T	-	-	-	-	-	C	-	-	-	-	-	A	-	-	-	-	-	G	-	-	-	-	-	-	-	-	C	-	-	-
C/IND/51/79 KY091301		-	-	-	-	-	-	-	-	-	-	-	C	-	-	-	-	T	T	-	-	T	-	-	C	A	-	-	-	-	A	-	-	-	-	-	G	-	-	-	-	-	-	-	-	-	-	-	A
C/IND/14/80 MK390948		-	-	-	-	-	-	-	-	-	-	-	C	-	-	-	-	T	T	-	-	-	-	-	-	-	-	-	-	-	A	-	-	-	-	-	G	-	-	-	-	-	-	-	-	C	-	-	-
C/IND/1/82 MK390949		-	-	-	-	-	-	-	-	-	-	-	C	-	-	-	-	T	T	-	-	T	-	-	C	A	-	-	-	-	A	-	-	-	-	-	G	-	-	-	-	-	-	-	-	-	-	-	A
C/IND/9/82 1981 MK390950		-	-	-	C	-	-	-	-	-	-	-	C	-	-	-	-	T	T	-	-	-	-	-	-	-	-	-	-	-	A	-	-	-	-	-	G	-	-	-	-	-	-	-	-	-	-	-	-
C/IND/12/82 MK390951		-	-	-	-	-	-	-	-	-	-	-	C	-	-	-	-	T	T	-	-	T	-	-	C	A	-	-	-	-	A	-	-	-	-	-	G	-	-	-	-	-	-	-	-	-	-	-	A
C/IND/49/82 MK390952		-	-	-	C	-	-	-	-	-	-	-	C	-	-	-	-	T	T	-	-	-	-	-	-	-	-	-	-	-	A	-	-	-	-	-	G	-	-	-	-	-	-	-	-	-	-	-	-
C/IND/7/92 1991 MK413705		-	-	-	-	-	-	-	-	-	-	-	C	-	-	-	-	T	T	-	-	T	-	-	C	A	-	-	-	-	A	-	-	-	-	-	G	-	-	-	-	-	-	-	-	-	-	-	-
C/IND/89/92 1991 MK413706		-	-	-	-	-	-	-	-	-	-	-	C	-	-	-	-	T	T	-	-	T	-	-	C	A	-	-	-	-	A	-	-	-	-	-	G	-	-	-	-	-	-	-	-	-	-	-	-
C/IND/63/96 1991 MK413713		-	-	-	-	-	T	-	-	-	-	-	C	-	-	-	-	T	T	-	-	T	-	-	-	A	-	-	-	-	A	-	-	-	-	-	G	-	-	-	-	-	-	-	-	-	-	-	-
C/IND/64/96 1991 MK413714		-	-	-	-	-	-	-	-	-	-	-	C	-	-	-	-	T	T	-	-	T	-	-	C	A	-	-	-	-	A	-	-	-	-	-	G	-	-	-	-	-	-	-	-	-	-	-	-
C/IND/65/96 1991 MK413715		-	-	-	-	-	-	-	-	-	-	-	C	-	-	-	-	T	T	-	-	T	-	-	C	A	-	-	-	-	A	-	-	-	-	-	G	-	-	-	-	-	-	-	-	-	-	-	-
C/IND/66/96 1991 MK413716		-	-	-	-	-	-	-	-	-	-	-	C	-	-	-	-	T	T	-	-	T	-	-	C	A	-	-	-	-	A	-	-	-	-	-	G	-	-	-	-	-	-	-	-	-	-	-	-
C/IND/67/96 1991 MK413717		-	-	-	-	-	-	-	-	-	-	-	C	-	-	-	-	T	T	-	-	T	-	-	C	A	-	-	-	-	A	-	-	-	-	-	G	-	-	-	-	-	-	-	-	-	-	-	-
C/IND/136/92 MK413707		-	-	-	-	-	-	-	-	-	-	-	C	-	-	-	-	T	T	-	-	T	-	-	C	A	-	-	-	-	A	-	-	-	-	-	G	-	-	-	-	-	-	-	-	-	-	-	-
C/IND/8/93 1992 MK413708		-	-	-	-	-	-	-	-	-	-	-	C	-	-	-	-	T	T	-	-	T	-	-	C	A	-	-	-	-	A	-	-	-	-	-	G	-	-	-	-	-	-	-	-	-	-	-	-
C/IND/9/93 1992 MK413709		-	-	-	-	-	-	-	-	-	-	-	C	-	-	-	-	T	T	-	-	T	-	-	C	A	-	-	-	-	A	-	-	-	-	-	G	-	-	-	-	-	-	-	-	-	-	-	-
C/IND/26/93 MK413710		-	-	-	-	-	-	-	-	-	-	-	C	-	-	-	-	T	T	-	-	T	-	-	-	A	-	-	-	-	A	-	-	-	-	-	G	-	-	-	-	-	-	-	-	-	-	-	-
C/IND/146/93 MK413711		-	-	-	-	-	-	-	-	-	-	-	C	-	-	-	-	T	T	-	-	T	-	-	-	A	-	-	-	-	A	-	-	-	-	-	G	-	-	-	-	-	-	-	-	-	-	-	-
C/IND/147/93 MK413712		-	-	T	-	-	-	-	-	-	-	-	C	-	-	-	-	T	T	-	-	T	-	-	-	A	-	-	-	-	A	-	-	-	-	-	G	-	-	-	-	-	-	-	-	-	-	-	-
C/SRL/4/78 MK390964		-	-	-	-	-	-	-	-	-	-	-	-	-	-	-	-	-	-	-	-	-	-	-	-	-	-	-	-	-	-	-	-	-	-	-	-	-	-	-	-	-	-	-	-	-	-	-	-
C/SRL/1/84 MK390965		-	-	-	-	-	-	-	-	-	-	-	C	-	-	-	-	-	-	-	-	A	-	-	-	-	-	-	-	-	-	-	-	-	-	-	G	-	-	-	-	-	-	-	-	-	-	-	A
C/SRL/4/84 MK390966		-	-	-	-	-	-	-	-	-	-	-	C	-	-	-	-	-	-	-	-	G	-	-	-	-	-	-	-	-	-	-	-	-	-	-	G	-	A	-	-	-	-	-	-	-	-	-	A
		547	548	549	550	551	552	553	554	555	556	557	558	559	560	561	562	563	564	565	566	567	568	569	570	571	572	573	574	575	576	577	578	579	580	581	582	583	584	585	586	587	588	589	590	591	592	593	594
C/CEY/2/74 1970 MK390963	547	T	A	C	T	G	C	C	C	T	A	G	G	C	C	T	A	T	C	C	T	T	C	C	A	G	T	G	C	A	G	C	C	T	A	C	G	G	G	C	G	A	C	A	G	G	C	A	C
C/CEY/4/71 MK390961		-	-	-	-	-	-	-	-	-	-	-	-	-	-	-	-	-	-	-	-	-	-	-	-	-	-	-	-	-	-	-	-	-	-	-	-	-	-	-	-	-	-	-	-	-	-	-	-
C/CEY/1/74 MK390962		-	-	-	-	-	-	-	-	-	-	-	-	-	-	-	-	-	-	-	-	-	-	-	-	-	-	-	-	-	-	-	-	-	-	-	-	-	-	-	-	-	-	-	-	-	-	-	-
C/IND/4/71 1964 MK390945		-	-	T	-	-	-	-	-	-	-	-	-	-	-	C	-	-	-	-	-	C	-	-	G	-	-	T	-	-	-	-	-	-	G	A	-	-	-	T	-	-	-	-	-	A	-	-	-
C/IND/6/71 1970 MK390946		-	-	-	-	-	-	-	-	-	-	-	-	-	-	-	-	-	-	-	-	-	-	-	-	-	-	-	-	-	-	-	-	-	-	-	-	-	-	-	-	-	-	-	-	-	-	-	-
C/IND/7/76 MK390947		-	-	T	-	-	-	-	-	-	-	-	-	-	-	-	-	-	-	-	-	-	-	-	-	T	-	C	-	-	-	-	-	-	-	-	-	-	-	T	-	-	-	-	-	-	-	-	-
C/IND/51/79 KY091301		-	-	T	-	-	-	-	-	-	-	-	-	-	-	C	G	-	-	-	-	-	-	-	-	C	-	C	-	-	A	-	-	C	-	-	-	-	-	-	-	-	T	-	-	-	T	-	-
C/IND/14/80 MK390948		-	-	T	-	-	-	-	-	-	-	-	-	-	-	-	G	-	T	-	-	-	-	-	-	C	-	C	-	-	-	-	-	-	-	-	-	-	-	-	-	-	T	-	-	-	-	-	-
C/IND/1/82 MK390949		-	-	T	-	-	-	-	-	-	-	-	-	-	-	C	G	-	-	-	-	-	-	-	-	C	-	C	-	-	A	-	-	C	-	-	-	-	-	-	-	-	T	-	-	-	T	-	-
C/IND/9/82 1981 MK390950		-	-	T	-	-	T	-	-	-	-	-	-	-	-	A	-	-	-	-	-	-	-	-	-	C	-	C	-	-	-	-	-	-	-	-	-	-	-	T	-	-	-	-	-	A	-	-	-
C/IND/12/82 MK390951		-	-	T	-	-	-	-	-	-	-	-	-	-	-	C	G	-	-	-	-	-	-	-	-	C	-	C	-	-	A	-	-	C	-	-	-	-	-	-	-	-	T	-	-	-	T	-	-
C/IND/49/82 MK390952		-	-	T	-	-	-	-	-	-	-	-	-	-	-	A	-	-	T	-	-	-	-	-	-	C	-	C	-	-	-	-	-	-	-	-	-	-	-	T	-	-	-	-	-	-	-	-	-
C/IND/7/92 1991 MK413705		-	-	T	-	-	-	-	-	-	-	-	-	-	-	C	-	-	-	-	-	-	-	-	-	T	-	C	-	-	-	-	-	-	-	-	-	-	-	T	-	-	-	-	-	-	-	-	-
C/IND/89/92 1991 MK413706		-	-	T	-	-	-	-	-	-	-	-	-	-	-	C	-	-	-	-	-	-	-	-	-	T	-	C	-	-	-	-	-	-	-	-	-	-	-	T	-	-	-	-	-	-	-	-	-
C/IND/63/96 1991 MK413713		-	-	T	-	-	-	-	-	-	-	-	-	-	-	C	-	-	T	-	-	-	-	-	-	T	-	C	-	-	-	-	-	-	-	-	-	-	-	T	-	-	-	-	-	-	-	-	-
C/IND/64/96 1991 MK413714		-	-	T	-	-	-	-	-	-	-	-	-	-	-	C	-	-	-	-	-	-	-	-	-	T	-	C	-	-	-	-	-	-	-	-	-	-	-	T	-	-	-	-	-	-	-	-	-
C/IND/65/96 1991 MK413715		-	-	T	-	-	-	-	-	-	-	-	-	-	-	C	-	-	-	-	-	-	-	-	-	C	-	C	-	-	-	-	-	-	-	-	-	-	-	T	-	-	-	-	-	-	-	-	-
C/IND/66/96 1991 MK413716		-	-	T	-	-	-	-	-	-	-	-	-	-	-	C	-	-	-	-	-	-	-	-	-	C	-	C	-	-	-	-	-	-	-	-	-	-	-	T	-	-	-	-	-	-	-	-	-
C/IND/67/96 1991 MK413717		-	-	T	-	-	-	-	-	-	-	-	-	-	-	C	-	-	-	-	-	-	-	-	-	T	-	C	-	-	-	-	-	-	-	-	-	-	-	T	-	-	-	-	-	-	-	-	-
C/IND/136/92 MK413707		-	-	T	-	-	-	-	-	-	-	-	-	-	-	C	-	-	-	-	-	-	-	-	-	T	-	C	-	-	-	-	-	-	-	-	-	-	-	T	-	-	-	-	-	-	-	-	-
C/IND/8/93 1992 MK413708		-	-	T	-	-	-	-	-	-	-	-	-	-	-	C	-	-	-	-	-	-	-	-	-	T	-	C	-	-	-	-	-	-	-	-	-	-	-	T	-	-	-	-	-	-	-	-	-
C/IND/9/93 1992 MK413709		-	-	T	-	-	-	-	-	-	-	-	-	-	-	C	-	-	-	-	-	-	-	-	-	T	-	C	-	-	-	-	-	-	-	-	-	-	-	T	-	-	-	-	-	-	-	-	-
C/IND/26/93 MK413710		-	-	T	-	-	-	-	-	-	-	-	-	-	-	C	-	-	-	-	-	-	-	-	-	T	-	C	-	-	-	-	-	-	-	-	-	-	-	T	-	-	-	-	-	-	-	-	-
C/IND/146/93 MK413711		-	-	T	-	-	-	-	-	-	-	-	-	-	-	C	-	-	-	-	-	-	-	-	-	T	-	C	-	-	-	-	-	-	-	-	-	-	-	T	-	-	-	-	-	-	-	-	-
C/IND/147/93 MK413712		-	-	T	-	-	-	-	-	-	-	-	-	-	-	C	-	-	T	-	-	-	-	-	-	T	-	C	-	-	-	-	-	-	-	-	-	-	-	T	-	-	-	-	-	-	-	-	-
C/SRL/4/78 MK390964		-	-	-	-	-	-	-	-	-	-	-	-	-	-	-	-	-	-	-	-	-	-	-	-	-	-	-	-	-	-	-	-	-	-	-	-	-	-	-	-	-	-	-	-	-	-	-	-
C/SRL/1/84 MK390965		-	-	-	-	-	-	-	-	C	-	-	-	-	-	-	-	-	-	-	-	C	-	-	T	-	-	-	-	-	-	-	-	-	-	-	-	-	-	-	-	-	-	-	-	-	-	-	-
C/SRL/4/84 MK390966		-	-	-	-	-	-	-	-	C	-	-	-	-	-	C	-	-	T	-	-	C	-	-	T	-	-	-	-	-	-	-	-	-	-	-	-	-	-	-	-	-	-	-	-	-	-	-	-
Amino Acid Alignmnet
Amino Acid Alignmnet
		1	2	3	4	5	6	7	8	9	10	11	12	13	14	15	16	17	18	19	20	21	22	23	24	25	26	27	28	29	30	31	32	33	34	35	36	37	38	39	40	41	42	43	44	45	46	47	48
C/CEY/2/74 1970 MK390963		T	T	A	T	G	E	S	A	D	P	V	T	T	T	V	E	N	Y	G	G	E	T	Q	L	Q	R	R	H	H	T	D	V	A	F	V	L	D	R	F	V	K	V	Q	V	S	G	N	Q
C/CEY/4/71 MK390961		-	-	-	-	-	-	-	-	-	-	-	-	-	-	-	-	-	-	-	-	-	-	-	-	-	-	-	-	-	-	-	-	-	-	-	-	-	-	-	-	-	-	-	-	-	-	-	-
C/CEY/1/74 MK390962		-	-	T	-	-	-	-	-	-	-	-	-	-	-	-	-	-	-	-	-	-	-	-	-	-	-	-	-	-	-	-	-	-	-	-	-	-	-	-	-	-	-	-	-	-	-	-	-
C/IND/4/71 1964 MK390945		-	M	T	-	-	-	-	-	-	-	-	-	-	-	-	-	-	-	-	-	-	-	-	V	-	-	-	-	-	-	-	-	-	-	-	-	-	-	-	-	-	-	-	-	-	-	-	-
C/IND/6/71 1970 MK390946		-	-	-	-	-	-	-	-	-	-	-	-	-	-	-	-	-	-	-	-	-	-	-	-	-	-	-	-	-	-	-	-	-	-	-	-	-	-	-	-	-	-	-	-	-	-	-	-
C/IND/7/76 MK390947		-	-	T	-	-	-	-	-	-	-	-	-	-	-	-	-	-	-	-	-	-	-	-	-	-	-	-	-	-	-	-	-	-	-	-	-	-	-	-	-	-	-	-	-	-	-	-	-
C/IND/51/79 KY091301		-	-	T	-	-	-	-	-	-	-	-	-	-	-	-	-	-	-	-	-	-	-	-	-	-	-	-	-	-	-	-	-	-	-	-	-	-	-	-	-	-	-	-	-	-	-	-	-
C/IND/14/80 MK390948		-	-	T	-	-	-	-	-	-	-	-	-	-	-	-	-	-	-	-	-	-	-	-	P	-	-	-	-	-	-	-	-	-	-	-	-	-	-	-	-	-	-	-	-	P	-	-	-
C/IND/1/82 MK390949		-	-	T	-	-	-	-	-	-	-	-	-	-	-	-	-	-	-	-	-	-	-	-	-	-	-	-	-	-	-	-	-	-	-	-	-	-	-	-	-	-	-	-	-	-	-	-	-
C/IND/9/82 1981 MK390950		-	-	T	-	-	-	-	-	-	-	-	-	-	-	-	-	-	-	-	-	-	-	-	-	-	-	-	-	-	-	-	-	-	-	-	-	-	-	-	-	-	-	-	-	-	-	-	-
C/IND/12/82 MK390951		-	-	T	-	-	-	-	-	-	-	-	-	-	-	-	-	-	-	-	-	-	-	-	-	-	-	-	-	-	-	-	-	-	-	-	-	-	-	-	-	-	-	-	-	-	-	-	-
C/IND/49/82 MK390952		-	-	T	-	-	-	-	-	-	-	-	-	-	-	-	-	-	-	-	-	-	-	-	-	-	-	-	-	-	-	-	-	-	-	-	-	-	-	-	-	-	-	-	-	-	-	-	-
C/IND/7/92 1991 MK413705		-	-	-	-	-	-	-	-	-	-	-	-	-	-	-	-	-	-	-	-	-	-	-	-	-	-	-	-	-	-	-	-	-	-	-	-	-	-	-	-	-	-	-	-	-	E	-	-
C/IND/89/92 1991 MK413706		-	-	-	-	-	-	-	-	-	-	-	-	-	-	-	-	-	-	-	-	-	-	-	-	-	-	-	-	-	-	-	-	-	-	-	-	-	-	-	-	-	-	-	-	-	E	-	-
C/IND/63/96 1991 MK413713		-	-	T	-	-	-	-	-	-	-	-	-	-	-	-	-	-	-	-	-	-	-	-	-	-	?	-	-	-	-	-	-	-	-	-	-	-	-	-	-	?	-	-	-	?	-	-	-
C/IND/64/96 1991 MK413714		-	-	-	-	-	-	-	-	-	-	-	-	-	-	-	-	-	-	-	-	-	-	-	-	-	-	-	-	-	-	-	-	-	-	-	-	-	-	-	-	-	I	-	-	-	E	-	-
C/IND/65/96 1991 MK413715		-	-	-	-	-	-	-	-	-	-	-	-	-	-	-	-	-	-	-	-	-	-	-	-	-	-	-	-	-	-	-	-	-	-	-	-	E	-	-	-	-	-	H	-	-	D	-	-
C/IND/66/96 1991 MK413716		-	-	-	-	-	-	-	-	-	-	-	-	-	-	-	-	-	-	-	-	-	-	-	-	-	-	-	-	-	-	-	-	-	-	-	-	-	-	-	-	-	-	-	-	-	E	-	-
C/IND/67/96 1991 MK413717		-	-	-	-	-	-	-	-	-	-	-	-	-	-	-	-	-	-	-	-	-	-	-	-	-	-	-	-	-	-	-	-	-	-	-	-	-	-	-	-	-	-	-	-	-	E	-	-
C/IND/136/92 MK413707		-	-	-	-	-	-	-	-	-	-	-	-	-	-	-	-	-	-	-	-	-	-	-	-	-	-	-	-	-	-	-	-	-	-	-	-	-	-	-	-	-	-	-	-	-	E	-	-
C/IND/8/93 1992 MK413708		-	-	-	-	-	-	-	-	-	-	-	-	-	-	-	-	-	-	-	-	-	-	-	-	-	-	-	-	-	-	-	-	-	-	-	-	-	-	-	-	-	-	T	-	-	E	-	-
C/IND/9/93 1992 MK413709		-	-	-	-	-	-	-	-	-	-	-	-	-	-	-	-	-	-	-	-	-	-	-	-	-	-	G	-	-	-	-	-	-	-	-	-	-	-	-	-	-	-	-	-	-	E	-	-
C/IND/26/93 MK413710		-	-	T	-	-	-	-	-	-	-	-	-	-	-	-	-	-	-	-	-	-	-	-	-	-	-	-	-	-	-	-	-	-	-	-	-	-	-	-	-	-	-	-	-	-	-	-	-
C/IND/146/93 MK413711		-	-	T	-	-	-	-	-	-	-	-	-	-	-	-	-	-	-	-	-	-	-	-	-	-	-	-	-	-	-	E	-	-	-	-	-	-	-	-	-	-	-	-	-	-	-	-	-
C/IND/147/93 MK413712		-	-	T	-	-	-	-	-	-	-	-	-	-	-	-	-	-	-	-	-	-	-	-	-	-	-	-	-	-	-	-	-	-	-	-	-	-	-	-	-	-	-	-	-	-	-	-	-
C/SRL/4/78 MK390964		-	-	T	-	-	-	-	-	-	-	-	-	-	-	-	-	-	-	-	-	-	-	-	-	-	-	-	-	-	-	-	-	-	-	-	-	-	-	-	-	-	-	-	-	-	-	-	-
C/SRL/1/84 MK390965		-	-	-	-	A	-	-	-	-	-	-	-	-	-	-	-	-	-	-	-	-	-	-	-	-	-	-	-	-	-	-	-	-	-	-	-	-	-	-	-	-	I	-	-	E	-	-	-
C/SRL/4/84 MK390966		-	-	T	-	-	-	-	-	-	-	-	-	-	-	-	-	-	-	-	-	-	-	-	F	-	-	-	-	-	-	-	-	-	-	-	-	-	-	-	-	-	-	-	-	-	-	-	-
		79	80	81	82	83	84	85	86	87	88	89	90	91	92	93	94	95	96	97	98	99	100	101	102	103	104	105	106	107	108	109	110	111	112	113	114	115	116	117	118	119	120	121	122	123	124	125	126
C/CEY/2/74 1970 MK390963	79	A	V	T	H	T	G	K	L	T	W	V	P	N	G	A	P	V	S	A	L	E	N	T	S	N	P	T	A	Y	H	K	G	P	L	T	R	L	A	L	P	Y	T	A	P	H	R	V	L
C/CEY/4/71 MK390961		-	-	-	-	-	-	-	-	-	-	-	-	-	-	-	-	-	-	-	-	-	-	-	-	-	-	-	-	-	-	-	-	-	-	-	-	-	-	-	-	-	-	-	-	-	-	-	-
C/CEY/1/74 MK390962		-	-	-	-	-	-	-	-	-	-	-	-	-	-	-	-	-	-	-	-	-	-	A	-	-	-	-	-	-	-	-	-	-	-	-	-	-	-	-	-	-	-	-	-	-	-	-	-
C/IND/4/71 1964 MK390945		-	-	-	-	-	-	-	-	-	-	-	-	-	-	-	-	-	-	-	-	-	-	-	-	-	-	-	-	-	-	-	-	-	-	-	-	-	-	-	-	-	-	-	-	-	-	-	-
C/IND/6/71 1970 MK390946		-	-	-	-	-	-	-	-	-	-	-	-	-	-	-	-	-	-	-	-	-	-	-	-	-	-	-	-	-	-	-	-	-	-	-	-	-	-	-	-	-	-	-	-	-	-	-	-
C/IND/7/76 MK390947		-	-	-	-	-	-	-	-	-	-	-	-	-	-	-	-	-	-	-	-	-	-	-	-	-	-	-	-	-	-	-	-	-	-	-	-	-	-	-	-	-	-	-	-	-	-	-	-
C/IND/51/79 KY091301		-	-	-	-	-	-	-	-	-	-	-	-	-	-	-	-	-	-	-	-	D	-	M	-	-	-	-	-	-	-	-	-	-	-	-	-	-	-	-	-	-	-	-	-	-	-	-	-
C/IND/14/80 MK390948		-	-	-	-	-	-	-	-	-	-	-	-	-	-	-	-	-	-	-	-	-	-	-	G	-	-	-	-	-	-	-	-	-	-	-	-	-	-	-	-	-	-	-	-	-	-	-	-
C/IND/1/82 MK390949		-	-	-	-	-	-	-	-	-	-	-	-	-	-	-	-	-	-	-	-	D	-	M	-	-	-	-	-	-	-	-	-	-	-	-	-	-	-	-	-	-	-	-	-	-	-	-	-
C/IND/9/82 1981 MK390950		-	-	-	-	-	-	-	-	-	-	-	-	-	-	-	-	-	-	-	-	-	-	-	-	-	-	-	-	-	-	-	-	-	-	-	-	-	-	-	-	-	-	-	-	-	-	-	-
C/IND/12/82 MK390951		-	-	-	-	-	-	-	-	-	-	-	-	-	-	-	-	-	-	-	-	D	-	M	-	-	-	-	-	-	-	-	-	-	-	-	-	-	-	-	-	-	-	-	-	-	-	-	-
C/IND/49/82 MK390952		-	-	-	-	-	-	-	-	-	-	-	-	-	-	-	-	-	-	-	-	-	-	-	-	-	-	-	-	-	-	-	-	-	-	-	-	-	-	-	-	-	-	-	-	-	-	-	-
C/IND/7/92 1991 MK413705		-	-	-	-	-	-	-	-	-	-	-	-	-	-	-	-	-	-	-	-	-	-	-	-	-	-	-	-	-	-	-	-	-	-	-	-	-	-	-	-	-	-	-	-	-	-	-	-
C/IND/89/92 1991 MK413706		-	-	-	-	-	-	-	-	-	-	-	-	-	-	-	-	-	-	-	-	-	-	-	-	-	-	-	-	-	-	-	-	-	-	-	-	-	-	-	-	-	-	-	-	-	-	-	-
C/IND/63/96 1991 MK413713		-	-	-	-	-	-	-	-	-	-	-	-	-	-	-	-	-	-	-	-	-	-	-	-	-	-	-	-	-	-	?	-	-	-	-	-	-	-	-	-	-	-	-	-	-	-	-	-
C/IND/64/96 1991 MK413714		-	-	-	-	-	-	-	-	-	-	-	-	-	-	-	-	-	-	-	-	-	-	-	-	-	-	-	-	-	-	-	-	-	-	-	-	-	-	-	-	-	-	-	-	-	-	-	-
C/IND/65/96 1991 MK413715		-	-	-	-	-	-	-	-	-	-	-	-	-	-	-	-	-	-	-	-	-	-	-	-	-	-	-	-	-	-	-	-	-	-	-	-	-	-	-	-	-	-	-	-	-	-	-	-
C/IND/66/96 1991 MK413716		-	-	-	-	-	-	-	-	-	-	-	-	-	-	-	-	-	-	-	-	-	-	-	-	-	-	-	-	-	-	-	-	-	-	-	-	-	-	-	-	-	-	-	-	-	-	-	-
C/IND/67/96 1991 MK413717		-	-	-	-	-	-	-	-	-	-	-	-	-	-	-	-	-	-	-	-	-	-	-	-	-	-	-	-	-	-	-	-	-	-	-	-	-	-	-	-	-	-	-	-	-	-	-	-
C/IND/136/92 MK413707		-	-	-	-	-	-	-	-	-	-	-	-	-	-	-	-	-	-	-	-	-	-	-	-	-	-	-	-	-	-	-	-	-	-	-	-	-	-	-	-	-	-	-	-	-	-	-	-
C/IND/8/93 1992 MK413708		-	-	-	-	-	-	-	-	-	-	-	-	-	-	-	-	-	-	-	-	-	-	-	-	-	-	-	-	-	-	-	-	-	-	-	-	-	-	-	-	-	-	-	-	-	-	-	-
C/IND/9/93 1992 MK413709		-	-	-	-	-	-	-	-	-	-	-	-	-	-	-	-	-	-	-	-	-	K	-	-	-	-	-	-	-	-	-	R	-	-	-	-	-	-	-	-	-	-	-	-	-	-	-	-
C/IND/26/93 MK413710		-	-	-	-	-	-	-	-	-	-	-	-	-	-	-	-	-	-	-	-	-	-	-	-	-	-	-	-	-	-	-	-	-	-	-	-	-	-	-	-	-	-	-	-	-	-	-	-
C/IND/146/93 MK413711		-	-	-	-	-	-	-	-	-	-	-	-	-	-	-	-	-	-	-	-	-	-	-	-	-	-	-	-	-	-	-	-	-	-	-	-	-	-	-	-	-	-	-	-	-	-	-	-
C/IND/147/93 MK413712		-	-	A	-	-	-	-	-	-	-	-	-	-	-	-	-	-	-	-	-	-	-	-	-	-	-	-	-	-	-	-	-	-	-	-	-	-	-	-	-	-	-	-	-	-	-	-	-
C/SRL/4/78 MK390964		-	-	-	-	-	-	-	-	-	-	-	-	-	-	-	-	-	-	-	-	-	-	A	-	-	-	-	-	-	-	-	-	-	-	-	-	-	-	-	-	-	-	-	-	-	-	-	-
C/SRL/1/84 MK390965		-	-	-	-	-	-	-	-	-	-	-	-	-	-	-	-	-	-	-	-	-	-	-	-	-	-	-	-	-	-	-	-	-	-	-	-	-	-	-	-	-	-	-	-	-	-	-	-
C/SRL/4/84 MK390966		-	-	-	-	-	-	N	-	-	-	-	-	-	-	-	-	-	-	-	-	-	-	-	-	-	-	-	-	-	-	-	-	-	-	-	-	-	-	-	-	-	-	-	-	-	-	-	-
		169	170	171	172	173	174	175	176	177	178	179	180	181	182	183	184	185	186	187	188	189	190	191	192	193	194	195	196	197	198	199	200	201	202	203	204	205	206	207	208	209	210	211	212	213	214	215	216
C/CEY/2/74 1970 MK390963	169	P	T	S	F	N	Y	G	A	V	K	A	E	T	I	T	E	L	L	V	R	M	K	R	A	E	L	Y	C	P	R	P	I	L	P	V	Q	P	T	G	D	R	H	K	Q	P	L	I	A
C/CEY/4/71 MK390961		-	-	-	-	-	-	-	-	-	-	-	-	-	-	-	-	-	-	-	-	-	-	-	-	-	-	-	-	-	-	-	-	-	-	-	-	-	-	-	-	-	-	-	-	-	-	-	-
C/CEY/1/74 MK390962		-	-	-	-	-	-	-	-	-	-	-	-	-	-	-	-	-	-	-	-	-	-	-	-	-	-	-	-	-	-	-	-	-	-	-	-	-	-	-	-	-	-	-	-	-	-	-	-
C/IND/4/71 1964 MK390945		-	-	-	-	-	F	-	-	-	-	-	-	-	-	-	-	-	-	-	-	-	-	-	-	-	-	-	-	-	-	-	-	-	-	-	-	-	E	-	-	-	-	-	-	-	-	-	-
C/IND/6/71 1970 MK390946		-	-	-	-	-	-	-	-	-	-	-	-	-	-	-	-	-	-	-	-	-	-	-	-	-	-	-	-	-	-	-	-	-	-	-	-	-	-	-	-	-	-	-	-	-	-	-	-
C/IND/7/76 MK390947		-	-	-	-	-	F	-	-	-	-	-	-	-	-	-	-	-	-	-	-	-	-	-	-	-	-	-	-	-	-	-	-	-	-	F	-	-	-	-	-	-	-	-	-	-	I	-	-
C/IND/51/79 KY091301		-	-	-	-	-	F	-	-	I	-	-	-	-	-	-	-	-	-	-	-	-	-	-	-	-	-	-	-	-	-	-	V	-	-	L	-	-	-	-	-	-	Y	-	-	-	I	-	-
C/IND/14/80 MK390948		-	-	-	-	-	F	-	-	-	-	-	-	-	-	-	-	-	-	-	-	-	-	-	-	-	-	-	-	-	-	-	V	-	-	L	-	-	-	-	-	-	-	-	-	-	I	-	-
C/IND/1/82 MK390949		-	-	-	-	-	F	-	-	I	-	-	-	-	-	-	-	-	-	-	-	-	-	-	-	-	-	-	-	-	-	-	V	-	-	L	-	-	-	-	-	-	Y	-	-	-	I	-	-
C/IND/9/82 1981 MK390950		-	P	-	-	-	F	-	-	-	-	-	-	-	-	-	-	-	-	-	-	-	-	-	-	-	-	-	-	-	-	-	-	-	-	L	-	-	-	-	-	-	-	-	-	-	I	-	-
C/IND/12/82 MK390951		-	-	-	-	-	F	-	-	I	-	-	-	-	-	-	-	-	-	-	-	-	-	-	-	-	-	-	-	-	-	-	V	-	-	L	-	-	-	-	-	-	Y	-	-	-	I	-	-
C/IND/49/82 MK390952		-	P	-	-	-	F	-	-	-	-	-	-	-	-	-	-	-	-	-	-	-	-	-	-	-	-	-	-	-	-	-	-	-	-	L	-	-	-	-	-	-	-	-	-	-	I	-	-
C/IND/7/92 1991 MK413705		-	-	-	-	-	F	-	-	I	-	-	-	-	-	-	-	-	-	-	-	-	-	-	-	-	-	-	-	-	-	-	-	-	-	F	-	-	-	-	-	-	-	-	-	-	I	-	-
C/IND/89/92 1991 MK413706		-	-	-	-	-	F	-	-	I	-	-	-	-	-	-	-	-	-	-	-	-	-	-	-	-	-	-	-	-	-	-	-	-	-	F	-	-	-	-	-	-	-	-	-	-	I	-	-
C/IND/63/96 1991 MK413713		-	-	-	-	-	F	-	-	I	-	-	-	-	-	-	-	-	-	-	-	-	-	-	-	-	-	-	-	-	-	-	-	-	-	F	-	-	-	-	-	-	-	-	-	-	I	-	-
C/IND/64/96 1991 MK413714		-	-	-	-	-	F	-	-	I	-	-	-	-	-	-	-	-	-	-	-	-	-	-	-	-	-	-	-	-	-	-	-	-	-	F	-	-	-	-	-	-	-	-	-	-	I	-	-
C/IND/65/96 1991 MK413715		-	-	-	-	-	F	-	-	I	-	-	-	-	-	-	-	-	-	-	-	-	-	-	-	-	-	-	-	-	-	-	-	-	-	L	-	-	-	-	-	-	-	-	-	-	I	-	-
C/IND/66/96 1991 MK413716		-	-	-	-	-	F	-	-	I	-	-	-	-	-	-	-	-	-	-	-	-	-	-	-	-	-	-	-	-	-	-	-	-	-	L	-	-	-	-	-	-	-	-	-	-	I	-	-
C/IND/67/96 1991 MK413717		-	-	-	-	-	F	-	-	I	-	-	-	-	-	-	-	-	-	-	-	-	-	-	-	-	-	-	-	-	-	-	-	-	-	F	-	-	-	-	-	-	-	-	-	-	I	-	-
C/IND/136/92 MK413707		-	-	-	-	-	F	-	-	I	-	-	-	-	-	-	-	-	-	-	-	-	-	-	-	-	-	-	-	-	-	-	-	-	-	F	-	-	-	-	-	-	-	-	-	-	I	-	-
C/IND/8/93 1992 MK413708		-	-	-	-	-	F	-	-	I	-	-	-	-	-	-	-	-	-	-	-	-	-	-	-	-	-	-	-	-	-	-	-	-	-	F	-	-	-	-	-	-	-	-	-	-	I	-	-
C/IND/9/93 1992 MK413709		-	-	-	-	-	F	-	-	I	-	-	-	-	-	-	-	-	-	-	-	-	-	-	-	-	-	-	-	-	-	-	-	-	-	F	-	-	-	-	-	-	-	-	-	-	I	-	-
C/IND/26/93 MK413710		-	-	-	-	-	F	-	-	I	-	-	-	-	-	-	-	-	-	-	-	-	-	-	-	-	-	-	-	-	-	-	-	-	-	F	-	-	-	-	-	-	-	-	-	-	I	-	-
C/IND/146/93 MK413711		-	-	-	-	-	F	-	-	I	-	-	-	-	-	-	-	-	-	-	-	-	-	-	-	-	-	-	-	-	-	-	-	-	-	F	-	-	-	-	-	-	-	-	-	-	I	-	-
C/IND/147/93 MK413712		-	-	-	-	-	F	-	-	I	-	-	-	-	-	-	-	-	-	-	-	-	-	-	-	-	-	-	-	-	-	-	-	-	-	F	-	-	-	-	-	-	-	-	-	-	I	-	-
C/SRL/4/78 MK390964		-	-	-	-	-	-	-	-	-	-	-	-	-	-	-	-	-	-	-	-	-	-	-	-	-	-	-	-	-	-	-	-	-	-	-	-	-	-	-	-	-	-	-	-	-	-	-	-
C/SRL/1/84 MK390965		-	-	-	-	-	-	-	-	-	-	-	-	-	-	-	-	-	-	-	-	-	-	-	-	-	-	-	-	-	-	-	-	-	-	-	-	-	-	-	-	-	-	-	-	-	-	V	-
C/SRL/4/84 MK390966		-	-	-	-	-	-	-	-	-	-	-	-	N	-	-	-	-	-	-	-	-	-	-	-	-	-	-	-	-	-	-	-	-	-	-	-	-	-	-	-	-	-	-	-	-	-	V	-
[truncated: 31 more columns]
